# Supplementary material for: Morphometrics of waterlogged archaeological seeds give new insights into the domestication and spread of Papaver somniferum L. in Western Europe
Source: PLoS One. 2023 May 25;18(5):e0286190. doi: 10.1371/journal.pone.0286190 (PMC10212148; doi:10.1371/journal.pone.0286190)
Supplement: S1 Table — (XLSX) [file pone.0286190.s003.xlsx]

## Sheet: Archaeological Information
Jesus et al. Morphometrics of waterlogged archaeological seeds give new insights into the domestication and spread of Papaver somniferum L. in Western Europe
Supporting Information 1:
S1 List of archaeobotanical information for each poppy seed
Label	GMM code	Site	Latitude	Longitude	Preservation	Type of site	Site Interpretation	Sample type	Sample number	Layer number/SU	Structure	Context	Date	DateMed	Country	Name	number of cells	Width	Length
DG0002	DG_WG_ES_Parch_EN_01	Draga	42.126393	2.758207	waterlogged	open air - wet	Pile Dwelling	Surface sample	MP3M9.12	VII			5300-5000	5150	Spain	Papaver somniferum	30	0.748	0.92
DG0003	DG_WG_ES_Parch_EN_02	Draga	42.126393	2.758207	waterlogged	open air - wet	Pile Dwelling	Surface sample	MS324.KC80NE.VIII	VII			5300-5000	5150	Spain	Papaver somniferum	29	0.629	0.754
DG0004	DG_WG_ES_Parch_EN_03	Draga	42.126393	2.758207	waterlogged	open air - wet	Pile Dwelling	Surface sample	MS324.KC80NE.VIII	VII			5300-5000	5150	Spain	Papaver somniferum	26	0.668	0.83
DG0005	DG_WG_ES_Parch_EN_04	Draga	42.126393	2.758207	waterlogged	open air - wet	Pile Dwelling	Surface sample	MS324.KC80NE.VIII	VII			5300-5000	5150	Spain	Papaver somniferum	33	0.794	0.922
DG0008	DG_WG_ES_Parch_EN_05	Draga	42.126393	2.758207	waterlogged	open air - wet	Pile Dwelling	profile sample	MP3M13.15	VII			5300-5000	5150	Spain	Papaver somniferum	31	0.722	0.877
DG0023	DG_WG_ES_Parch_EN_10	Draga	42.126393	2.758207	waterlogged	open air - wet	Pile Dwelling	Surface sample	DG10MS.343,80,NEVIIIM8,11	VII			5300-5000	5150	Spain	Papaver somniferum	29	0.713	0.801
DG0029	DG_WG_ES_Parch_EN_11	Draga	42.126393	2.758207	waterlogged	open air - wet	Pile Dwelling	Surface sample	DG10MS.343,80,NEVIIIM8,11	VII			5300-5000	5150	Spain	Papaver somniferum	32	0.499	0.577
DG0038	DG_WG_ES_Parch_EN_12	Draga	42.126393	2.758207	waterlogged	open air - wet	Pile Dwelling	Surface sample	DG12.MS32 REST PROBE	VII			5300-5000	5150	Spain	Papaver somniferum	35	0.741	0.951
DG0039	DG_WG_ES_Parch_EN_13	Draga	42.126393	2.758207	waterlogged	open air - wet	Pile Dwelling	Surface sample	DG12.MS32 REST PROBE	VII			5300-5000	5150	Spain	Papaver somniferum	29	0.723	0.801
DG0040	DG_WG_ES_Parch_EN_14	Draga	42.126393	2.758207	waterlogged	open air - wet	Pile Dwelling	Surface sample	DG12.MS32 REST PROBE	VII			5300-5000	5150	Spain	Papaver somniferum	33	0.704	0.826
DG0041	DG_WG_ES_Parch_EN_15	Draga	42.126393	2.758207	waterlogged	open air - wet	Pile Dwelling	Surface sample	DG12.MS32 REST PROBE	VII			5300-5000	5150	Spain	Papaver somniferum	26	0.652	0.833
DG0043	DG_WG_ES_Parch_EN_16	Draga	42.126393	2.758207	waterlogged	open air - wet	Pile Dwelling	Surface sample	DG12MS82IJ81NEVIISP1	VII			5300-5000	5150	Spain	Papaver somniferum	25	0.778	0.986
DG0045	DG_WG_ES_Parch_EN_17	Draga	42.126393	2.758207	waterlogged	open air - wet	Pile Dwelling	profile sample	DG10MP3M7-8	VII			5300-5000	5150	Spain	Papaver somniferum	17	0.616	0.758
DG0047	DG_WG_ES_Parch_EN_18	Draga	42.126393	2.758207	waterlogged	open air - wet	Pile Dwelling	profile sample	DG10MP3M7-8	VII			5300-5000	5150	Spain	Papaver somniferum	23	0.638	0.822
DG0048	DG_WG_ES_Parch_EN_19	Draga	42.126393	2.758207	waterlogged	open air - wet	Pile Dwelling	Surface sample	DG10MS407KA78NEVIII	VII			5300-5000	5150	Spain	Papaver somniferum	33	0.696	0.906
DG0049	DG_WG_ES_Parch_EN_20	Draga	42.126393	2.758207	waterlogged	open air - wet	Pile Dwelling	profile sample	DG10.MP3M6.7	VII			5300-5000	5150	Spain	Papaver somniferum	30	0.774	0.964
DG0051	DG_WG_ES_Parch_EN_21	Draga	42.126393	2.758207	waterlogged	open air - wet	Pile Dwelling	profile sample	DG10.MP3M6.7	VII			5300-5000	5150	Spain	Papaver somniferum	32	0.738	0.835
DG0052	DG_WG_ES_Parch_EN_22	Draga	42.126393	2.758207	waterlogged	open air - wet	Pile Dwelling	profile sample	DG10.MP3M6.7	VII			5300-5000	5150	Spain	Papaver somniferum	30	0.693	0.801
DG0059	DG_WG_ES_Parch_EN_23	Draga	42.126393	2.758207	waterlogged	open air - wet	Pile Dwelling	Surface sample	DG10.MS324KC80NEVIII	VII			5300-5000	5150	Spain	Papaver somniferum	27	0.636	0.778
DG0062	DG_WG_ES_Parch_EN_24	Draga	42.126393	2.758207	waterlogged	open air - wet	Pile Dwelling	Surface sample	DG10MS407SMKA78NEVIII	VII			5300-5000	5150	Spain	Papaver somniferum	26	0.654	0.759
DG0066	DG_WG_ES_Parch_EN_25	Draga	42.126393	2.758207	waterlogged	open air - wet	Pile Dwelling	profile sample	DG10MP3.M9.12	VII			5300-5000	5150	Spain	Papaver somniferum	31	0.691	0.83
DG0067	DG_WG_ES_Parch_EN_26	Draga	42.126393	2.758207	waterlogged	open air - wet	Pile Dwelling	profile sample	DG10MP3.M9.12	VII			5300-5000	5150	Spain	Papaver somniferum	38	0.657	0.719
DG0068	DG_WG_ES_Parch_EN_27	Draga	42.126393	2.758207	waterlogged	open air - wet	Pile Dwelling	profile sample	DG10MP3.M9.12	VII			5300-5000	5150	Spain	Papaver somniferum	29	0.609	0.713
DG0071	DG_WG_ES_Parch_EN_28	Draga	42.126393	2.758207	waterlogged	open air - wet	Pile Dwelling	profile sample	DG10MP3.M9.12	VII			5300-5000	5150	Spain	Papaver somniferum	33	0.562	0.681
ZHOPE0001	ZHOPE_WG_CH_Parch_LN_01	Zurich Parkhaus Opera	47.365101	8.546787	waterlogged	open air - wet	Pile Dwelling	profile sample	12015.18.	13			3200-3100	3150	Switzerland	Papaver somniferum	47	0.888	1.086
ZHOPE0002	ZHOPE_WG_CH_Parch_LN_02	Zurich Parkhaus Opera	47.365101	8.546787	waterlogged	open air - wet	Pile Dwelling	profile sample	12015.18.	13			3200-3100	3150	Switzerland	Papaver somniferum	35	0.873	1.089
ZHOPE0003	ZHOPE_WG_CH_Parch_LN_03	Zurich Parkhaus Opera	47.365101	8.546787	waterlogged	open air - wet	Pile Dwelling	profile sample	12015.18.	13			3200-3100	3150	Switzerland	Papaver somniferum	36	0.815	1.019
ZHOPE0004	ZHOPE_WG_CH_Parch_LN_04	Zurich Parkhaus Opera	47.365101	8.546787	waterlogged	open air - wet	Pile Dwelling	profile sample	12015.18.	13			3200-3100	3150	Switzerland	Papaver somniferum	37	0.745	0.936
ZHOPE0005	ZHOPE_WG_CH_Parch_LN_05	Zurich Parkhaus Opera	47.365101	8.546787	waterlogged	open air - wet	Pile Dwelling	profile sample	12015.18.	13			3200-3100	3150	Switzerland	Papaver somniferum	33	0.875	1.032
ZHOPE0006	ZHOPE_WG_CH_Parch_LN_06	Zurich Parkhaus Opera	47.365101	8.546787	waterlogged	open air - wet	Pile Dwelling	profile sample	12015.18.	13			3200-3100	3150	Switzerland	Papaver somniferum	32	0.767	0.913
ZHOPE0007	ZHOPE_WG_CH_Parch_LN_07	Zurich Parkhaus Opera	47.365101	8.546787	waterlogged	open air - wet	Pile Dwelling	profile sample	12015.18.	13			3200-3100	3150	Switzerland	Papaver somniferum	29	0.832	1.038
ZHOPE0008	ZHOPE_WG_CH_Parch_LN_08	Zurich Parkhaus Opera	47.365101	8.546787	waterlogged	open air - wet	Pile Dwelling	profile sample	12015.18.	13			3200-3100	3150	Switzerland	Papaver somniferum	39	0.746	0.906
ZHOPE0009	ZHOPE_WG_CH_Parch_LN_09	Zurich Parkhaus Opera	47.365101	8.546787	waterlogged	open air - wet	Pile Dwelling	profile sample	12015.18.	13			3200-3100	3150	Switzerland	Papaver somniferum	27	0.874	1.058
ZHOPE0011	ZHOPE_WG_CH_Parch_LN_10	Zurich Parkhaus Opera	47.365101	8.546787	waterlogged	open air - wet	Pile Dwelling	profile sample	12015.18.	13			3200-3100	3150	Switzerland	Papaver somniferum	28	0.8	1.006
ZHOPE0012	ZHOPE_WG_CH_Parch_LN_11	Zurich Parkhaus Opera	47.365101	8.546787	waterlogged	open air - wet	Pile Dwelling	profile sample	12015.18.	13			3200-3100	3150	Switzerland	Papaver somniferum	37	0.732	0.964
ZHOPE0013	ZHOPE_WG_CH_Parch_LN_12	Zurich Parkhaus Opera	47.365101	8.546787	waterlogged	open air - wet	Pile Dwelling	profile sample	12015.18.	13			3200-3100	3150	Switzerland	Papaver somniferum	35	0.88	1.074
ZHOPE0014	ZHOPE_WG_CH_Parch_LN_13	Zurich Parkhaus Opera	47.365101	8.546787	waterlogged	open air - wet	Pile Dwelling	profile sample	12015.18.	13			3200-3100	3150	Switzerland	Papaver somniferum	33	0.841	1.039
ZHOPE0015	ZHOPE_WG_CH_Parch_LN_14	Zurich Parkhaus Opera	47.365101	8.546787	waterlogged	open air - wet	Pile Dwelling	profile sample	12015.18.	13			3200-3100	3150	Switzerland	Papaver somniferum	38	0.784	0.973
ZHOPE0016	ZHOPE_WG_CH_Parch_LN_15	Zurich Parkhaus Opera	47.365101	8.546787	waterlogged	open air - wet	Pile Dwelling	profile sample	12015.18.	13			3200-3100	3150	Switzerland	Papaver somniferum	38	0.817	0.981
ZHOPE0017	ZHOPE_WG_CH_Parch_LN_16	Zurich Parkhaus Opera	47.365101	8.546787	waterlogged	open air - wet	Pile Dwelling	profile sample	12015.18.	13			3200-3100	3150	Switzerland	Papaver somniferum	35	0.817	1.028
ZHOPE0018	ZHOPE_WG_CH_Parch_LN_17	Zurich Parkhaus Opera	47.365101	8.546787	waterlogged	open air - wet	Pile Dwelling	profile sample	12015.18.	13			3200-3100	3150	Switzerland	Papaver somniferum	42	0.761	0.975
ZHOPE0019	ZHOPE_WG_CH_Parch_LN_18	Zurich Parkhaus Opera	47.365101	8.546787	waterlogged	open air - wet	Pile Dwelling	profile sample	12015.18.	13			3200-3100	3150	Switzerland	Papaver somniferum	39	0.836	1.087
ZHOPE0020	ZHOPE_WG_CH_Parch_LN_19	Zurich Parkhaus Opera	47.365101	8.546787	waterlogged	open air - wet	Pile Dwelling	profile sample	12015.18.	13			3200-3100	3150	Switzerland	Papaver somniferum	43	0.812	1.035
ZHOPE0021	ZHOPE_WG_CH_Parch_LN_20	Zurich Parkhaus Opera	47.365101	8.546787	waterlogged	open air - wet	Pile Dwelling	profile sample	12015.18.	13			3200-3100	3150	Switzerland	Papaver somniferum	35	0.717	0.948
ZHOPE0022	ZHOPE_WG_CH_Parch_LN_21	Zurich Parkhaus Opera	47.365101	8.546787	waterlogged	open air - wet	Pile Dwelling	profile sample	12015.18.	13			3200-3100	3150	Switzerland	Papaver somniferum	41	0.857	0.978
ZHOPE0023	ZHOPE_WG_CH_Parch_LN_22	Zurich Parkhaus Opera	47.365101	8.546787	waterlogged	open air - wet	Pile Dwelling	profile sample	12015.18.	13			3200-3100	3150	Switzerland	Papaver somniferum	40	0.693	0.909
ZHOPE0024	ZHOPE_WG_CH_Parch_LN_23	Zurich Parkhaus Opera	47.365101	8.546787	waterlogged	open air - wet	Pile Dwelling	profile sample	12015.18.	13			3200-3100	3150	Switzerland	Papaver somniferum	34	0.735	0.875
ZHOPE0025	ZHOPE_WG_CH_Parch_LN_24	Zurich Parkhaus Opera	47.365101	8.546787	waterlogged	open air - wet	Pile Dwelling	profile sample	12015.18.	13			3200-3100	3150	Switzerland	Papaver somniferum	34	0.687	0.812
ZHOPE0026	ZHOPE_WG_CH_Parch_LN_25	Zurich Parkhaus Opera	47.365101	8.546787	waterlogged	open air - wet	Pile Dwelling	profile sample	12015.18.	13			3200-3100	3150	Switzerland	Papaver somniferum	34	0.772	0.977
ZHOPE0027	ZHOPE_WG_CH_Parch_LN_26	Zurich Parkhaus Opera	47.365101	8.546787	waterlogged	open air - wet	Pile Dwelling	profile sample	12015.18.	13			3200-3100	3150	Switzerland	Papaver somniferum	34	0.78	0.964
ZHOPE0028	ZHOPE_WG_CH_Parch_LN_27	Zurich Parkhaus Opera	47.365101	8.546787	waterlogged	open air - wet	Pile Dwelling	profile sample	12015.18.	13			3200-3100	3150	Switzerland	Papaver somniferum	41	0.778	0.971
ZHOPE0029	ZHOPE_WG_CH_Parch_LN_28	Zurich Parkhaus Opera	47.365101	8.546787	waterlogged	open air - wet	Pile Dwelling	profile sample	12015.18.	13			3200-3100	3150	Switzerland	Papaver somniferum	31	0.78	0.954
ZHOPE0030	ZHOPE_WG_CH_Parch_LN_29	Zurich Parkhaus Opera	47.365101	8.546787	waterlogged	open air - wet	Pile Dwelling	profile sample	12015.18.	13			3200-3100	3150	Switzerland	Papaver somniferum	35	0.762	0.922
ZHOPE0031	ZHOPE_WG_CH_Parch_LN_30	Zurich Parkhaus Opera	47.365101	8.546787	waterlogged	open air - wet	Pile Dwelling	profile sample	12015.18.	13			3200-3100	3150	Switzerland	Papaver somniferum	38	0.804	0.988
ZHOPE0032	ZHOPE_WG_CH_Parch_LN_31	Zurich Parkhaus Opera	47.365101	8.546787	waterlogged	open air - wet	Pile Dwelling	profile sample	12015.18.	13			3200-3100	3150	Switzerland	Papaver somniferum	37	0.775	0.951
ZHOPE0033	ZHOPE_WG_CH_Parch_LN_32	Zurich Parkhaus Opera	47.365101	8.546787	waterlogged	open air - wet	Pile Dwelling	profile sample	12015.18.	13			3200-3100	3150	Switzerland	Papaver somniferum	36	0.69	0.861
ZHOPE0034	ZHOPE_WG_CH_Parch_LN_33	Zurich Parkhaus Opera	47.365101	8.546787	waterlogged	open air - wet	Pile Dwelling	profile sample	12015.18.	13			3200-3100	3150	Switzerland	Papaver somniferum	32	0.72	0.878
ISBA_01_01	ISBA_WG_FR_Parch_MN2_01	Bagnoles 2	43.919047	5.046753	waterlogged	open air - dry		dug in spits (artificial levels) of 20 and 10 cm	P28		990	Well	4050-3780	3915	France	Papaver somniferum	40	0.561	0.681
ISBA_02_01	ISBA_WG_FR_Parch_MN2_02	Bagnoles 2	43.919047	5.046753	waterlogged	open air - dry		dug in spits (artificial levels) of 20 and 10 cm	P70	615	990	Well	4050-3780	3915	France	Papaver somniferum	32	0.638	0.813
ISBA_03_01	ISBA_WG_FR_Parch_MN2_03	Bagnoles 2	43.919047	5.046753	waterlogged	open air - dry		dug in spits (artificial levels) of 20 and 10 cm	P73	618	990	Well	4050-3780	3915	France	Papaver somniferum	30	0.729	0.929
ISBA_03_02	ISBA_WG_FR_Parch_MN2_04	Bagnoles 2	43.919047	5.046753	waterlogged	open air - dry		dug in spits (artificial levels) of 20 and 10 cm	P73	618	990	Well	4050-3780	3915	France	Papaver somniferum	34	0.552	0.713
ISBA_03_03	ISBA_WG_FR_Parch_MN2_05	Bagnoles 2	43.919047	5.046753	waterlogged	open air - dry		dug in spits (artificial levels) of 20 and 10 cm	P73	618	990	Well	4050-3780	3915	France	Papaver somniferum	33	0.561	0.648
ISBA_04_01	ISBA_WG_FR_Parch_MN2_06	Bagnoles 2	43.919047	5.046753	waterlogged	open air - dry		dug in spits (artificial levels) of 20 and 10 cm	P74	619	990	Well	4050-3780	3915	France	Papaver somniferum	29	0.567	0.761
ISBA_05_01	ISBA_WG_FR_Parch_MN2_07	Bagnoles 2	43.919047	5.046753	waterlogged	open air - dry		dug in spits (artificial levels) of 20 and 10 cm	P41	621	994	Well	4050-3780	3915	France	Papaver somniferum	29	0.775	0.915
ISBA_06_01	ISBA_WG_FR_Parch_MN2_08	Bagnoles 2	43.919047	5.046753	waterlogged	open air - dry		dug in spits (artificial levels) of 20 and 10 cm	P42	622	994	Well	4050-3780	3915	France	Papaver somniferum	29	0.507	0.697
ISBA_09_01	ISBA_WG_FR_Parch_MN2_09	Bagnoles 2	43.919047	5.046753	waterlogged	open air - dry		dug in spits (artificial levels) of 20 and 10 cm	P44 2 eimer	624	994	Well	4050-3780	3915	France	Papaver somniferum	32	0.718	0.916
ISBA_10_01	ISBA_WG_FR_Parch_MN1_10	Bagnoles 1	43.919047	5.046753	waterlogged	open air - dry		dug in spits (artificial levels) of 20 and 10 cm	P40	399	250N	Well	4250-4050	4150	France	Papaver somniferum	38	0.691	0.864
ISBA_11_01	ISBA_WG_FR_Parch_MN1_11	Bagnoles 1	43.919047	5.046753	waterlogged	open air - dry		dug in spits (artificial levels) of 20 and 10 cm	P41	410	250N	Well	4250-4050	4150	France	Papaver somniferum	22	0.667	0.841
ISBA_13_06	ISBA_WG_FR_Parch_MN1_12	Bagnoles 1	43.919047	5.046753	waterlogged	open air - dry		dug in spits (artificial levels) of 20 and 10 cm	P41 2 eimer	410	250N	Well	4250-4050	4150	France	Papaver somniferum	30	0.712	0.861
ISBA_13_07	ISBA_WG_FR_Parch_MN1_13	Bagnoles 1	43.919047	5.046753	waterlogged	open air - dry		dug in spits (artificial levels) of 20 and 10 cm	P41 2 eimer	410	250N	Well	4250-4050	4150	France	Papaver somniferum	38	0.559	0.791
ISBA_14_01	ISBA_WG_FR_Parch_MN1_14	Bagnoles 1	43.919047	5.046753	waterlogged	open air - dry		dug in spits (artificial levels) of 20 and 10 cm	P41 2 eimer	410	250N	Well	4250-4050	4150	France	Papaver somniferum	34	0.703	0.928
ISBA_14_04	ISBA_WG_FR_Parch_MN1_15	Bagnoles 1	43.919047	5.046753	waterlogged	open air - dry		dug in spits (artificial levels) of 20 and 10 cm	P41 2 eimer	410	250N	Well	4250-4050	4150	France	Papaver somniferum	27	0.719	0.828
ISBA_16_01	ISBA_WG_FR_Parch_MN1_17	Bagnoles 1	43.919047	5.046753	waterlogged	open air - dry		dug in spits (artificial levels) of 20 and 10 cm	P42	401	250N	Well	4250-4050	4150	France	Papaver somniferum	30	0.664	0.815
Arb_3803_01	Arb_WG_CH_Parch_LN_01	Arbon Bleiche 3	47.5051044010303	9.427199108409724	waterlogged	open air - wet	Pile Dwelling	surface sampling	3803	3803?	House 14	House	3400-3350	3375	Switzerland	Papaver somniferum	41	0.973	1.139
Arb_3803_02	Arb_WG_CH_Parch_LN_02	Arbon Bleiche 3	47.5051044010303	9.427199108409724	waterlogged	open air - wet	Pile Dwelling	surface sampling	3803	3803?	House 14	House	3400-3350	3375	Switzerland	Papaver somniferum	39	0.917	1.08
Arb_3803_03	Arb_WG_CH_Parch_LN_03	Arbon Bleiche 3	47.5051044010303	9.427199108409724	waterlogged	open air - wet	Pile Dwelling	surface sampling	3803	3803?	House 14	House	3400-3350	3375	Switzerland	Papaver somniferum	34	0.829	0.988
Arb_3803_04	Arb_WG_CH_Parch_LN_04	Arbon Bleiche 3	47.5051044010303	9.427199108409724	waterlogged	open air - wet	Pile Dwelling	surface sampling	3803	3803?	House 14	House	3400-3350	3375	Switzerland	Papaver somniferum	39	0.926	1.115
Arb_3803_05	Arb_WG_CH_Parch_LN_05	Arbon Bleiche 3	47.5051044010303	9.427199108409724	waterlogged	open air - wet	Pile Dwelling	surface sampling	3803	3803?	House 14	House	3400-3350	3375	Switzerland	Papaver somniferum	41	0.881	1.023
Arb_3803_06	Arb_WG_CH_Parch_LN_06	Arbon Bleiche 3	47.5051044010303	9.427199108409724	waterlogged	open air - wet	Pile Dwelling	surface sampling	3803	3803?	House 14	House	3400-3350	3375	Switzerland	Papaver somniferum	35	0.835	1.067
Arb_3803_07	Arb_WG_CH_Parch_LN_07	Arbon Bleiche 3	47.5051044010303	9.427199108409724	waterlogged	open air - wet	Pile Dwelling	surface sampling	3803	3803?	House 14	House	3400-3350	3375	Switzerland	Papaver somniferum	32	0.801	1.001
Arb_3803_08	Arb_WG_CH_Parch_LN_08	Arbon Bleiche 3	47.5051044010303	9.427199108409724	waterlogged	open air - wet	Pile Dwelling	surface sampling	3803	3803?	House 14	House	3400-3350	3375	Switzerland	Papaver somniferum	36	0.833	1.001
Arb_3803_09	Arb_WG_CH_Parch_LN_09	Arbon Bleiche 3	47.5051044010303	9.427199108409724	waterlogged	open air - wet	Pile Dwelling	surface sampling	3803	3803?	House 14	House	3400-3350	3375	Switzerland	Papaver somniferum	38	0.817	1.042
Arb_3803_10	Arb_WG_CH_Parch_LN_10	Arbon Bleiche 3	47.5051044010303	9.427199108409724	waterlogged	open air - wet	Pile Dwelling	surface sampling	3803	3803?	House 14	House	3400-3350	3375	Switzerland	Papaver somniferum	33	0.803	1.078
Arb_3803_11	Arb_WG_CH_Parch_LN_11	Arbon Bleiche 3	47.5051044010303	9.427199108409724	waterlogged	open air - wet	Pile Dwelling	surface sampling	3803	3803?	House 14	House	3400-3350	3375	Switzerland	Papaver somniferum	37	0.709	0.868
Arb_3803_12	Arb_WG_CH_Parch_LN_12	Arbon Bleiche 3	47.5051044010303	9.427199108409724	waterlogged	open air - wet	Pile Dwelling	surface sampling	3803	3803?	House 14	House	3400-3350	3375	Switzerland	Papaver somniferum	44	0.823	1.103
Arb_3803_13	Arb_WG_CH_Parch_LN_13	Arbon Bleiche 3	47.5051044010303	9.427199108409724	waterlogged	open air - wet	Pile Dwelling	surface sampling	3803	3803?	House 14	House	3400-3350	3375	Switzerland	Papaver somniferum	35	0.761	0.938
Arb_3803_14	Arb_WG_CH_Parch_LN_14	Arbon Bleiche 3	47.5051044010303	9.427199108409724	waterlogged	open air - wet	Pile Dwelling	surface sampling	3803	3803?	House 14	House	3400-3350	3375	Switzerland	Papaver somniferum	39	0.816	1.075
Arb_3803_15	Arb_WG_CH_Parch_LN_15	Arbon Bleiche 3	47.5051044010303	9.427199108409724	waterlogged	open air - wet	Pile Dwelling	surface sampling	3803	3803?	House 14	House	3400-3350	3375	Switzerland	Papaver somniferum	35	0.815	0.974
Arb_3803_16	Arb_WG_CH_Parch_LN_16	Arbon Bleiche 3	47.5051044010303	9.427199108409724	waterlogged	open air - wet	Pile Dwelling	surface sampling	3803	3803?	House 14	House	3400-3350	3375	Switzerland	Papaver somniferum	35	0.73	0.907
Arb_3803_17	Arb_WG_CH_Parch_LN_17	Arbon Bleiche 3	47.5051044010303	9.427199108409724	waterlogged	open air - wet	Pile Dwelling	surface sampling	3803	3803?	House 14	House	3400-3350	3375	Switzerland	Papaver somniferum	44	0.899	1.115
Arb_3803_18	Arb_WG_CH_Parch_LN_18	Arbon Bleiche 3	47.5051044010303	9.427199108409724	waterlogged	open air - wet	Pile Dwelling	surface sampling	3803	3803?	House 14	House	3400-3350	3375	Switzerland	Papaver somniferum	38	0.757	0.951
Arb_3803_19	Arb_WG_CH_Parch_LN_19	Arbon Bleiche 3	47.5051044010303	9.427199108409724	waterlogged	open air - wet	Pile Dwelling	surface sampling	3803	3803?	House 14	House	3400-3350	3375	Switzerland	Papaver somniferum	35	0.825	1.001
Arb_3803_20	Arb_WG_CH_Parch_LN_20	Arbon Bleiche 3	47.5051044010303	9.427199108409724	waterlogged	open air - wet	Pile Dwelling	surface sampling	3803	3803?	House 14	House	3400-3350	3375	Switzerland	Papaver somniferum	26	0.713	0.925
Arb_3803_21	Arb_WG_CH_Parch_LN_21	Arbon Bleiche 3	47.5051044010303	9.427199108409724	waterlogged	open air - wet	Pile Dwelling	surface sampling	3803	3803?	House 14	House	3400-3350	3375	Switzerland	Papaver somniferum	35	0.745	0.893
Arb_3803_22	Arb_WG_CH_Parch_LN_22	Arbon Bleiche 3	47.5051044010303	9.427199108409724	waterlogged	open air - wet	Pile Dwelling	surface sampling	3803	3803?	House 14	House	3400-3350	3375	Switzerland	Papaver somniferum	37	0.739	0.983
Arb_3803_23	Arb_WG_CH_Parch_LN_23	Arbon Bleiche 3	47.5051044010303	9.427199108409724	waterlogged	open air - wet	Pile Dwelling	surface sampling	3803	3803?	House 14	House	3400-3350	3375	Switzerland	Papaver somniferum	30	0.788	0.917
Arb_3803_24	Arb_WG_CH_Parch_LN_24	Arbon Bleiche 3	47.5051044010303	9.427199108409724	waterlogged	open air - wet	Pile Dwelling	surface sampling	3803	3803?	House 14	House	3400-3350	3375	Switzerland	Papaver somniferum	44	0.771	0.925
Arb_3803_25	Arb_WG_CH_Parch_LN_25	Arbon Bleiche 3	47.5051044010303	9.427199108409724	waterlogged	open air - wet	Pile Dwelling	surface sampling	3803	3803?	House 14	House	3400-3350	3375	Switzerland	Papaver somniferum	33	0.89	1.046
Arb_3803_26	Arb_WG_CH_Parch_LN_26	Arbon Bleiche 3	47.5051044010303	9.427199108409724	waterlogged	open air - wet	Pile Dwelling	surface sampling	3803	3803?	House 14	House	3400-3350	3375	Switzerland	Papaver somniferum	33	0.777	0.951
Arb_3803_27	Arb_WG_CH_Parch_LN_27	Arbon Bleiche 3	47.5051044010303	9.427199108409724	waterlogged	open air - wet	Pile Dwelling	surface sampling	3803	3803?	House 14	House	3400-3350	3375	Switzerland	Papaver somniferum	31	0.662	0.791
Arb_3803_28	Arb_WG_CH_Parch_LN_28	Arbon Bleiche 3	47.5051044010303	9.427199108409724	waterlogged	open air - wet	Pile Dwelling	surface sampling	3803	3803?	House 14	House	3400-3350	3375	Switzerland	Papaver somniferum	34	0.825	1.013
Arb_3803_29	Arb_WG_CH_Parch_LN_29	Arbon Bleiche 3	47.5051044010303	9.427199108409724	waterlogged	open air - wet	Pile Dwelling	surface sampling	3803	3803?	House 14	House	3400-3350	3375	Switzerland	Papaver somniferum	34	0.768	0.949
Arb_3803_30	Arb_WG_CH_Parch_LN_30	Arbon Bleiche 3	47.5051044010303	9.427199108409724	waterlogged	open air - wet	Pile Dwelling	surface sampling	3803	3803?	House 14	House	3400-3350	3375	Switzerland	Papaver somniferum	35	0.8	1.023
KH_1010_01	KH5_WG_CH_Parch_MN1_01	Kleiner Hafner 5	47.36623669448803	8.544206349109686	waterlogged	open air - wet	Pile Dwelling	profile columns	1010				4300-4000	4150	Switzerland	Papaver somniferum	32	0.862	0.954
KH_1010_02	KH5_WG_CH_Parch_MN1_02	Kleiner Hafner 5	47.36623669448803	8.544206349109686	waterlogged	open air - wet	Pile Dwelling	profile columns	1010				4300-4000	4150	Switzerland	Papaver somniferum	37	0.738	0.868
KH_1010_03	KH5_WG_CH_Parch_MN1_03	Kleiner Hafner 5	47.36623669448803	8.544206349109686	waterlogged	open air - wet	Pile Dwelling	profile columns	1010				4300-4000	4150	Switzerland	Papaver somniferum	44	0.799	1.03
KH_1010_04	KH5_WG_CH_Parch_MN1_04	Kleiner Hafner 5	47.36623669448803	8.544206349109686	waterlogged	open air - wet	Pile Dwelling	profile columns	1010				4300-4000	4150	Switzerland	Papaver somniferum	33	0.806	0.888
KH_1010_05	KH5_WG_CH_Parch_MN1_05	Kleiner Hafner 5	47.36623669448803	8.544206349109686	waterlogged	open air - wet	Pile Dwelling	profile columns	1010				4300-4000	4150	Switzerland	Papaver somniferum	28	0.764	0.99
KH_1010_06	KH5_WG_CH_Parch_MN1_06	Kleiner Hafner 5	47.36623669448803	8.544206349109686	waterlogged	open air - wet	Pile Dwelling	profile columns	1010				4300-4000	4150	Switzerland	Papaver somniferum	28	0.786	0.942
KH_1010_07	KH5_WG_CH_Parch_MN1_07	Kleiner Hafner 5	47.36623669448803	8.544206349109686	waterlogged	open air - wet	Pile Dwelling	profile columns	1010				4300-4000	4150	Switzerland	Papaver somniferum	31	0.772	0.952
KH_1010_08	KH5_WG_CH_Parch_MN1_08	Kleiner Hafner 5	47.36623669448803	8.544206349109686	waterlogged	open air - wet	Pile Dwelling	profile columns	1010				4300-4000	4150	Switzerland	Papaver somniferum	35	0.826	0.993
KH_1010L_09	KH5_WG_CH_Parch_MN1_09	Kleiner Hafner 5	47.36623669448803	8.544206349109686	waterlogged	open air - wet	Pile Dwelling	profile columns	1010				4300-4000	4150	Switzerland	Papaver somniferum	30	0.817	1
KH_1010L_10	KH5_WG_CH_Parch_MN1_10	Kleiner Hafner 5	47.36623669448803	8.544206349109686	waterlogged	open air - wet	Pile Dwelling	profile columns	1010				4300-4000	4150	Switzerland	Papaver somniferum	33	0.686	0.887
KH_1010L_11	KH5_WG_CH_Parch_MN1_11	Kleiner Hafner 5	47.36623669448803	8.544206349109686	waterlogged	open air - wet	Pile Dwelling	profile columns	1010				4300-4000	4150	Switzerland	Papaver somniferum	30	0.815	0.999
KH_1010L_12	KH5_WG_CH_Parch_MN1_12	Kleiner Hafner 5	47.36623669448803	8.544206349109686	waterlogged	open air - wet	Pile Dwelling	profile columns	1010				4300-4000	4150	Switzerland	Papaver somniferum	32	0.696	0.899
KH_1010L_13	KH5_WG_CH_Parch_MN1_13	Kleiner Hafner 5	47.36623669448803	8.544206349109686	waterlogged	open air - wet	Pile Dwelling	profile columns	1010				4300-4000	4150	Switzerland	Papaver somniferum	35	0.815	0.978
KH_1010L_14	KH5_WG_CH_Parch_MN1_14	Kleiner Hafner 5	47.36623669448803	8.544206349109686	waterlogged	open air - wet	Pile Dwelling	profile columns	1010				4300-4000	4150	Switzerland	Papaver somniferum	34	0.732	0.838
KH_1010L_15	KH5_WG_CH_Parch_MN1_15	Kleiner Hafner 5	47.36623669448803	8.544206349109686	waterlogged	open air - wet	Pile Dwelling	profile columns	1010				4300-4000	4150	Switzerland	Papaver somniferum	27	0.758	0.916
KH_1010L_16	KH5_WG_CH_Parch_MN1_16	Kleiner Hafner 5	47.36623669448803	8.544206349109686	waterlogged	open air - wet	Pile Dwelling	profile columns	1010				4300-4000	4150	Switzerland	Papaver somniferum	29	0.733	0.922
KH_1010L_17	KH5_WG_CH_Parch_MN1_17	Kleiner Hafner 5	47.36623669448803	8.544206349109686	waterlogged	open air - wet	Pile Dwelling	profile columns	1010				4300-4000	4150	Switzerland	Papaver somniferum	26	0.704	0.901
KH_1010L_18	KH5_WG_CH_Parch_MN1_18	Kleiner Hafner 5	47.36623669448803	8.544206349109686	waterlogged	open air - wet	Pile Dwelling	profile columns	1010				4300-4000	4150	Switzerland	Papaver somniferum	31	0.772	0.935
KH_1010L_19	KH5_WG_CH_Parch_MN1_19	Kleiner Hafner 5	47.36623669448803	8.544206349109686	waterlogged	open air - wet	Pile Dwelling	profile columns	1010				4300-4000	4150	Switzerland	Papaver somniferum	30	0.807	0.967
KH_1010L_20	KH5_WG_CH_Parch_MN1_20	Kleiner Hafner 5	47.36623669448803	8.544206349109686	waterlogged	open air - wet	Pile Dwelling	profile columns	1010				4300-4000	4150	Switzerland	Papaver somniferum	30	0.793	0.975
KH_1010L_21	KH5_WG_CH_Parch_MN1_21	Kleiner Hafner 5	47.36623669448803	8.544206349109686	waterlogged	open air - wet	Pile Dwelling	profile columns	1010				4300-4000	4150	Switzerland	Papaver somniferum	36	0.71	0.893
KH_1010L_22	KH5_WG_CH_Parch_MN1_22	Kleiner Hafner 5	47.36623669448803	8.544206349109686	waterlogged	open air - wet	Pile Dwelling	profile columns	1010				4300-4000	4150	Switzerland	Papaver somniferum	34	0.728	0.913
KH_1009_23	KH5_WG_CH_Parch_MN1_23	Kleiner Hafner 5	47.36623669448803	8.544206349109686	waterlogged	open air - wet	Pile Dwelling	profile columns	1009				4300-4000	4150	Switzerland	Papaver somniferum	31	0.751	0.926
KH_1009_24	KH5_WG_CH_Parch_MN1_24	Kleiner Hafner 5	47.36623669448803	8.544206349109686	waterlogged	open air - wet	Pile Dwelling	profile columns	1009				4300-4000	4150	Switzerland	Papaver somniferum	35	0.742	0.975
KH_1009_25	KH5_WG_CH_Parch_MN1_25	Kleiner Hafner 5	47.36623669448803	8.544206349109686	waterlogged	open air - wet	Pile Dwelling	profile columns	1009				4300-4000	4150	Switzerland	Papaver somniferum	30	0.746	0.929
KH_1009_26	KH5_WG_CH_Parch_MN1_26	Kleiner Hafner 5	47.36623669448803	8.544206349109686	waterlogged	open air - wet	Pile Dwelling	profile columns	1009				4300-4000	4150	Switzerland	Papaver somniferum	31	0.79	0.974
KH_1009_27	KH5_WG_CH_Parch_MN1_27	Kleiner Hafner 5	47.36623669448803	8.544206349109686	waterlogged	open air - wet	Pile Dwelling	profile columns	1009				4300-4000	4150	Switzerland	Papaver somniferum	34	0.733	0.874
KH_1009_28	KH5_WG_CH_Parch_MN1_28	Kleiner Hafner 5	47.36623669448803	8.544206349109686	waterlogged	open air - wet	Pile Dwelling	profile columns	1009				4300-4000	4150	Switzerland	Papaver somniferum	40	0.746	0.964
KH_1009_29	KH5_WG_CH_Parch_MN1_29	Kleiner Hafner 5	47.36623669448803	8.544206349109686	waterlogged	open air - wet	Pile Dwelling	profile columns	1009				4300-4000	4150	Switzerland	Papaver somniferum	27	0.758	0.91
KH_1009_30	KH5_WG_CH_Parch_MN1_30	Kleiner Hafner 5	47.36623669448803	8.544206349109686	waterlogged	open air - wet	Pile Dwelling	profile columns	1009				4300-4000	4150	Switzerland	Papaver somniferum	35	0.687	0.861
E_3_01	EG3_WG_CH_Parch_MN1_01	Egolzwil 3	47.191343	8.000731	waterlogged	open air - wet	Pile Dwelling	profile column; systematic;judgement	86	3			4300-4000	4150	Switzerland	Papaver somniferum	33	0.671	0.899
E_3_02	EG3_WG_CH_Parch_MN1_02	Egolzwil 3	47.191343	8.000731	waterlogged	open air - wet	Pile Dwelling	profile column; systematic;judgement	86	3			4300-4000	4150	Switzerland	Papaver somniferum	29	0.752	0.91
E_3_03	EG3_WG_CH_Parch_MN1_03	Egolzwil 3	47.191343	8.000731	waterlogged	open air - wet	Pile Dwelling	profile column; systematic;judgement	86	3			4300-4000	4150	Switzerland	Papaver somniferum	29	0.844	1.017
E_3_04	EG3_WG_CH_Parch_MN1_04	Egolzwil 3	47.191343	8.000731	waterlogged	open air - wet	Pile Dwelling	profile column; systematic;judgement	86	3			4300-4000	4150	Switzerland	Papaver somniferum	32	0.752	0.9
E_3_05	EG3_WG_CH_Parch_MN1_05	Egolzwil 3	47.191343	8.000731	waterlogged	open air - wet	Pile Dwelling	profile column; systematic;judgement	86	3			4300-4000	4150	Switzerland	Papaver somniferum	29	0.765	0.926
E_3_06	EG3_WG_CH_Parch_MN1_06	Egolzwil 3	47.191343	8.000731	waterlogged	open air - wet	Pile Dwelling	profile column; systematic;judgement	86	3			4300-4000	4150	Switzerland	Papaver somniferum	29	0.725	0.929
E_3_07	EG3_WG_CH_Parch_MN1_07	Egolzwil 3	47.191343	8.000731	waterlogged	open air - wet	Pile Dwelling	profile column; systematic;judgement	86	3			4300-4000	4150	Switzerland	Papaver somniferum	30	0.851	1.044
E_3_08	EG3_WG_CH_Parch_MN1_08	Egolzwil 3	47.191343	8.000731	waterlogged	open air - wet	Pile Dwelling	profile column; systematic;judgement	86	3			4300-4000	4150	Switzerland	Papaver somniferum	37	0.787	0.986
E_3_09	EG3_WG_CH_Parch_MN1_09	Egolzwil 3	47.191343	8.000731	waterlogged	open air - wet	Pile Dwelling	profile column; systematic;judgement	86	3			4300-4000	4150	Switzerland	Papaver somniferum	33	0.768	0.941
E_3_10	EG3_WG_CH_Parch_MN1_10	Egolzwil 3	47.191343	8.000731	waterlogged	open air - wet	Pile Dwelling	profile column; systematic;judgement	86	3			4300-4000	4150	Switzerland	Papaver somniferum	30	0.677	0.896
E_3_11	EG3_WG_CH_Parch_MN1_11	Egolzwil 3	47.191343	8.000731	waterlogged	open air - wet	Pile Dwelling	profile column; systematic;judgement	86	3			4300-4000	4150	Switzerland	Papaver somniferum	32	0.774	0.945
E_3_12	EG3_WG_CH_Parch_MN1_12	Egolzwil 3	47.191343	8.000731	waterlogged	open air - wet	Pile Dwelling	profile column; systematic;judgement	86	3			4300-4000	4150	Switzerland	Papaver somniferum	30	0.725	0.9
E_3_13	EG3_WG_CH_Parch_MN1_13	Egolzwil 3	47.191343	8.000731	waterlogged	open air - wet	Pile Dwelling	profile column; systematic;judgement	86	3			4300-4000	4150	Switzerland	Papaver somniferum	35	0.772	0.9
E_3_14	EG3_WG_CH_Parch_MN1_14	Egolzwil 3	47.191343	8.000731	waterlogged	open air - wet	Pile Dwelling	profile column; systematic;judgement	86	3			4300-4000	4150	Switzerland	Papaver somniferum	36	0.762	0.928
E_3_15	EG3_WG_CH_Parch_MN1_15	Egolzwil 3	47.191343	8.000731	waterlogged	open air - wet	Pile Dwelling	profile column; systematic;judgement	86	3			4300-4000	4150	Switzerland	Papaver somniferum	27	0.742	0.884
E_3_16	EG3_WG_CH_Parch_MN1_16	Egolzwil 3	47.191343	8.000731	waterlogged	open air - wet	Pile Dwelling	profile column; systematic;judgement	86	3			4300-4000	4150	Switzerland	Papaver somniferum	37	0.758	0.917
E_3_17	EG3_WG_CH_Parch_MN1_17	Egolzwil 3	47.191343	8.000731	waterlogged	open air - wet	Pile Dwelling	profile column; systematic;judgement	86	3			4300-4000	4150	Switzerland	Papaver somniferum	40	0.72	1.023
E_3_18	EG3_WG_CH_Parch_MN1_18	Egolzwil 3	47.191343	8.000731	waterlogged	open air - wet	Pile Dwelling	profile column; systematic;judgement	86	3			4300-4000	4150	Switzerland	Papaver somniferum	27	0.815	0.957
E_3_19	EG3_WG_CH_Parch_MN1_19	Egolzwil 3	47.191343	8.000731	waterlogged	open air - wet	Pile Dwelling	profile column; systematic;judgement	86	3			4300-4000	4150	Switzerland	Papaver somniferum	32	0.822	0.9
E_3_20	EG3_WG_CH_Parch_MN1_20	Egolzwil 3	47.191343	8.000731	waterlogged	open air - wet	Pile Dwelling	profile column; systematic;judgement	86	3			4300-4000	4150	Switzerland	Papaver somniferum	34	0.873	1.039
E_3_21	EG3_WG_CH_Parch_MN1_21	Egolzwil 3	47.191343	8.000731	waterlogged	open air - wet	Pile Dwelling	profile column; systematic;judgement	86	3			4300-4000	4150	Switzerland	Papaver somniferum	34	0.771	1.003
E_3_22	EG3_WG_CH_Parch_MN1_22	Egolzwil 3	47.191343	8.000731	waterlogged	open air - wet	Pile Dwelling	profile column; systematic;judgement	86	3			4300-4000	4150	Switzerland	Papaver somniferum	29	0.681	0.862
E_3_23	EG3_WG_CH_Parch_MN1_23	Egolzwil 3	47.191343	8.000731	waterlogged	open air - wet	Pile Dwelling	profile column; systematic;judgement	86	3			4300-4000	4150	Switzerland	Papaver somniferum	31	0.722	0.877
E_3_24	EG3_WG_CH_Parch_MN1_24	Egolzwil 3	47.191343	8.000731	waterlogged	open air - wet	Pile Dwelling	profile column; systematic;judgement	86	3			4300-4000	4150	Switzerland	Papaver somniferum	33	0.741	0.881
E_3_25	EG3_WG_CH_Parch_MN1_25	Egolzwil 3	47.191343	8.000731	waterlogged	open air - wet	Pile Dwelling	profile column; systematic;judgement	86	3			4300-4000	4150	Switzerland	Papaver somniferum	36	0.781	1.004
E_3_26	EG3_WG_CH_Parch_MN1_26	Egolzwil 3	47.191343	8.000731	waterlogged	open air - wet	Pile Dwelling	profile column; systematic;judgement	86	3			4300-4000	4150	Switzerland	Papaver somniferum	33	0.754	0.944
E_3_27	EG3_WG_CH_Parch_MN1_27	Egolzwil 3	47.191343	8.000731	waterlogged	open air - wet	Pile Dwelling	profile column; systematic;judgement	86	3			4300-4000	4150	Switzerland	Papaver somniferum	30	0.842	1.101
E_3_28	EG3_WG_CH_Parch_MN1_28	Egolzwil 3	47.191343	8.000731	waterlogged	open air - wet	Pile Dwelling	profile column; systematic;judgement	86	3			4300-4000	4150	Switzerland	Papaver somniferum	38	0.796	0.991
E_3_29	EG3_WG_CH_Parch_MN1_29	Egolzwil 3	47.191343	8.000731	waterlogged	open air - wet	Pile Dwelling	profile column; systematic;judgement	86	3			4300-4000	4150	Switzerland	Papaver somniferum	40	0.858	1.039
E_3_30	EG3_WG_CH_Parch_MN1_30	Egolzwil 3	47.191343	8.000731	waterlogged	open air - wet	Pile Dwelling	profile column; systematic;judgement	86	3			4300-4000	4150	Switzerland	Papaver somniferum	33	0.696	0.91
ISVA18_B_243_01	ISVA18_WG_IT_Parch_EN_01	Isolino di Varese 1	45.81595267950284	8.740361502744681	waterlogged	open air - wet	Pile Dwelling	thin bores	B243				5000-4800	4900	Italy	Papaver somniferum	32	0.678	0.845
ISVA18_B_243_02	ISVA18_WG_IT_Parch_EN_02	Isolino di Varese 1	45.81595267950284	8.740361502744681	waterlogged	open air - wet	Pile Dwelling	thin bores	B243				5000-4800	4900	Italy	Papaver somniferum	35	0.775	0.955
ISVA18_B_243_04	ISVA18_WG_IT_Parch_EN_03	Isolino di Varese 1	45.81595267950284	8.740361502744681	waterlogged	open air - wet	Pile Dwelling	thin bores	B243				5000-4800	4900	Italy	Papaver somniferum	24	0.816	0.984
ISVA18_B_243_12	ISVA18_WG_IT_Parch_EN_04	Isolino di Varese 1	45.81595267950284	8.740361502744681	waterlogged	open air - wet	Pile Dwelling	thin bores	B243				5000-4800	4900	Italy	Papaver somniferum	36	0.767	0.936
ISVA18_B_263_1	ISVA18_WG_IT_Parch_EN_05	Isolino di Varese 1	45.81595267950284	8.740361502744681	waterlogged	open air - wet	Pile Dwelling	thin bores	B263				5000-4800	4900	Italy	Papaver somniferum	34	0.886	1.067
ISVA18_B_263_3	ISVA18_WG_IT_Parch_EN_06	Isolino di Varese 1	45.81595267950284	8.740361502744681	waterlogged	open air - wet	Pile Dwelling	thin bores	B263				5000-4800	4900	Italy	Papaver somniferum	31	0.668	0.813
ISVA18_B_263_5	ISVA18_WG_IT_Parch_EN_07	Isolino di Varese 1	45.81595267950284	8.740361502744681	waterlogged	open air - wet	Pile Dwelling	thin bores	B263				5000-4800	4900	Italy	Papaver somniferum	33	0.841	1.086
ISVA18_B_263_8	ISVA18_WG_IT_Parch_EN_08	Isolino di Varese 1	45.81595267950284	8.740361502744681	waterlogged	open air - wet	Pile Dwelling	thin bores	B263				5000-4800	4900	Italy	Papaver somniferum	33	0.655	0.82
ISVA18_B_263_10	ISVA18_WG_IT_Parch_EN_09	Isolino di Varese 1	45.81595267950284	8.740361502744681	waterlogged	open air - wet	Pile Dwelling	thin bores	B263				5000-4800	4900	Italy	Papaver somniferum	36	0.797	0.974
ISVA18_B_263_12	ISVA18_WG_IT_Parch_EN_10	Isolino di Varese 1	45.81595267950284	8.740361502744681	waterlogged	open air - wet	Pile Dwelling	thin bores	B263				5000-4800	4900	Italy	Papaver somniferum	27	0.719	0.909
ISVA18_B_263_13	ISVA18_WG_IT_Parch_EN_11	Isolino di Varese 1	45.81595267950284	8.740361502744681	waterlogged	open air - wet	Pile Dwelling	thin bores	B263				5000-4800	4900	Italy	Papaver somniferum	31	0.706	0.868
ISVA18_B_263_14	ISVA18_WG_IT_Parch_EN_12	Isolino di Varese 1	45.81595267950284	8.740361502744681	waterlogged	open air - wet	Pile Dwelling	thin bores	B263				5000-4800	4900	Italy	Papaver somniferum	30	0.828	1.049
ISVA18_B_263_15	ISVA18_WG_IT_Parch_EN_13	Isolino di Varese 1	45.81595267950284	8.740361502744681	waterlogged	open air - wet	Pile Dwelling	thin bores	B263				5000-4800	4900	Italy	Papaver somniferum	30	0.7	0.912
ISVA18_B_263_16	ISVA18_WG_IT_Parch_EN_14	Isolino di Varese 1	45.81595267950284	8.740361502744681	waterlogged	open air - wet	Pile Dwelling	thin bores	B263				5000-4800	4900	Italy	Papaver somniferum	36	0.654	0.857
ISVA18_B_264_02	ISVA18_WG_IT_Parch_EN_15	Isolino di Varese 1	45.81595267950284	8.740361502744681	waterlogged	open air - wet	Pile Dwelling	thin bores	B264				5000-4800	4900	Italy	Papaver somniferum	34	0.833	1.032
ISVA18_B_264_03	ISVA18_WG_IT_Parch_EN_16	Isolino di Varese 1	45.81595267950284	8.740361502744681	waterlogged	open air - wet	Pile Dwelling	thin bores	B264				5000-4800	4900	Italy	Papaver somniferum	36	0.772	0.975
ISVA18_B_264_05	ISVA18_WG_IT_Parch_EN_17	Isolino di Varese 1	45.81595267950284	8.740361502744681	waterlogged	open air - wet	Pile Dwelling	thin bores	B264				5000-4800	4900	Italy	Papaver somniferum	31	0.841	1.013
ISVA18_B_264_06	ISVA18_WG_IT_Parch_EN_18	Isolino di Varese 1	45.81595267950284	8.740361502744681	waterlogged	open air - wet	Pile Dwelling	thin bores	B264				5000-4800	4900	Italy	Papaver somniferum	25	0.706	0.888
ISVA18_B_264_08	ISVA18_WG_IT_Parch_EN_19	Isolino di Varese 1	45.81595267950284	8.740361502744681	waterlogged	open air - wet	Pile Dwelling	thin bores	B264				5000-4800	4900	Italy	Papaver somniferum	31	0.79	0.961
ISVA18_B_264_09	ISVA18_WG_IT_Parch_EN_20	Isolino di Varese 1	45.81595267950284	8.740361502744681	waterlogged	open air - wet	Pile Dwelling	thin bores	B264				5000-4800	4900	Italy	Papaver somniferum	29	0.799	0.99
ISVA18_B_264_10	ISVA18_WG_IT_Parch_EN_21	Isolino di Varese 1	45.81595267950284	8.740361502744681	waterlogged	open air - wet	Pile Dwelling	thin bores	B264				5000-4800	4900	Italy	Papaver somniferum	27	0.713	0.928
ISVA18_B_297_02	ISVA18_WG_IT_Parch_MN1_01	Isolino di Varese 2	45.81595267950284	8.740361502744681	waterlogged	open air - wet	Pile Dwelling	thin bores	B297				4300-4000	4150	Italy	Papaver somniferum	30	0.855	1.012
ISVA18_B_297_06	ISVA18_WG_IT_Parch_MN1_02	Isolino di Varese 2	45.81595267950284	8.740361502744681	waterlogged	open air - wet	Pile Dwelling	thin bores	B297				4300-4000	4150	Italy	Papaver somniferum	33	0.772	0.978
ISVA18_B_297_08	ISVA18_WG_IT_Parch_MN1_03	Isolino di Varese 2	45.81595267950284	8.740361502744681	waterlogged	open air - wet	Pile Dwelling	thin bores	B297				4300-4000	4150	Italy	Papaver somniferum	37	0.891	1.001
ISVA18_B_297_09	ISVA18_WG_IT_Parch_MN1_04	Isolino di Varese 2	45.81595267950284	8.740361502744681	waterlogged	open air - wet	Pile Dwelling	thin bores	B297				4300-4000	4150	Italy	Papaver somniferum	24	0.683	0.793
ISVA18_B_298_01	ISVA18_WG_IT_Parch_MN1_05	Isolino di Varese 2	45.81595267950284	8.740361502744681	waterlogged	open air - wet	Pile Dwelling	thin bores	B298				4300-4000	4150	Italy	Papaver somniferum	34	0.787	1.075
ISVA18_B_298_04	ISVA18_WG_IT_Parch_MN1_06	Isolino di Varese 2	45.81595267950284	8.740361502744681	waterlogged	open air - wet	Pile Dwelling	thin bores	B298				4300-4000	4150	Italy	Papaver somniferum	31	0.761	0.893
ISVA18_B_298_05	ISVA18_WG_IT_Parch_MN1_07	Isolino di Varese 2	45.81595267950284	8.740361502744681	waterlogged	open air - wet	Pile Dwelling	thin bores	B298				4300-4000	4150	Italy	Papaver somniferum	33	0.803	0.926
ISVA18_B_298_06	ISVA18_WG_IT_Parch_MN1_08	Isolino di Varese 2	45.81595267950284	8.740361502744681	waterlogged	open air - wet	Pile Dwelling	thin bores	B298				4300-4000	4150	Italy	Papaver somniferum	29	0.719	0.89
ISVA18_B_298_08	ISVA18_WG_IT_Parch_MN1_09	Isolino di Varese 2	45.81595267950284	8.740361502744681	waterlogged	open air - wet	Pile Dwelling	thin bores	B298				4300-4000	4150	Italy	Papaver somniferum	26	0.793	0.951
ISVA18_B_298_09	ISVA18_WG_IT_Parch_MN1_10	Isolino di Varese 2	45.81595267950284	8.740361502744681	waterlogged	open air - wet	Pile Dwelling	thin bores	B298				4300-4000	4150	Italy	Papaver somniferum	33	0.803	0.919
ISVA18_B_298_10	ISVA18_WG_IT_Parch_MN1_11	Isolino di Varese 2	45.81595267950284	8.740361502744681	waterlogged	open air - wet	Pile Dwelling	thin bores	B298				4300-4000	4150	Italy	Papaver somniferum	28	0.765	0.919
ISVA18_B_298_11	ISVA18_WG_IT_Parch_MN1_12	Isolino di Varese 2	45.81595267950284	8.740361502744681	waterlogged	open air - wet	Pile Dwelling	thin bores	B298				4300-4000	4150	Italy	Papaver somniferum	26	0.742	0.903
ISVA18_B_298_12	ISVA18_WG_IT_Parch_MN1_13	Isolino di Varese 2	45.81595267950284	8.740361502744681	waterlogged	open air - wet	Pile Dwelling	thin bores	B298				4300-4000	4150	Italy	Papaver somniferum	27	0.709	0.896
ISVA18_B_298_14	ISVA18_WG_IT_Parch_MN1_14	Isolino di Varese 2	45.81595267950284	8.740361502744681	waterlogged	open air - wet	Pile Dwelling	thin bores	B298				4300-4000	4150	Italy	Papaver somniferum	22	0.542	0.654
ISVA18_B_298_15	ISVA18_WG_IT_Parch_MN1_15	Isolino di Varese 2	45.81595267950284	8.740361502744681	waterlogged	open air - wet	Pile Dwelling	thin bores	B298				4300-4000	4150	Italy	Papaver somniferum	29	0.686	0.864
ISVA18_B_298_16	ISVA18_WG_IT_Parch_MN1_16	Isolino di Varese 2	45.81595267950284	8.740361502744681	waterlogged	open air - wet	Pile Dwelling	thin bores	B298				4300-4000	4150	Italy	Papaver somniferum	28	0.615	0.791
ISVA18_B_300_01	ISVA18_WG_IT_Parch_MN1_17	Isolino di Varese 2	45.81595267950284	8.740361502744681	waterlogged	open air - wet	Pile Dwelling	thin bores	B300				4300-4000	4150	Italy	Papaver somniferum	28	0.819	1.042
ISVA18_B_300_02	ISVA18_WG_IT_Parch_MN1_18	Isolino di Varese 2	45.81595267950284	8.740361502744681	waterlogged	open air - wet	Pile Dwelling	thin bores	B300				4300-4000	4150	Italy	Papaver somniferum	27	0.729	0.915
ISVA18_B_300_03	ISVA18_WG_IT_Parch_MN1_19	Isolino di Varese 2	45.81595267950284	8.740361502744681	waterlogged	open air - wet	Pile Dwelling	thin bores	B300				4300-4000	4150	Italy	Papaver somniferum	35	0.738	1.023
ISVA18_B_300_04	ISVA18_WG_IT_Parch_MN1_20	Isolino di Varese 2	45.81595267950284	8.740361502744681	waterlogged	open air - wet	Pile Dwelling	thin bores	B300				4300-4000	4150	Italy	Papaver somniferum	26	0.713	0.91
ISVA18_B_300_05	ISVA18_WG_IT_Parch_MN1_21	Isolino di Varese 2	45.81595267950284	8.740361502744681	waterlogged	open air - wet	Pile Dwelling	thin bores	B300				4300-4000	4150	Italy	Papaver somniferum	29	0.675	0.841
KSZ9_1401_001	KSZ9_WG_CH_Parch_MN2_01	KanSan 9	47.361136	8.551124	waterlogged	open air - wet	Pile Dwelling	profile column; judgement	1401	9			3900-3700	3800	Switzerland	Papaver somniferum	37	0.784	0.919
KSZ9_1401_002	KSZ9_WG_CH_Parch_MN2_02	KanSan 9	47.361136	8.551124	waterlogged	open air - wet	Pile Dwelling	profile column; judgement	1401	9			3900-3700	3800	Switzerland	Papaver somniferum	34	0.772	0.978
KSZ9_1401_003	KSZ9_WG_CH_Parch_MN2_03	KanSan 9	47.361136	8.551124	waterlogged	open air - wet	Pile Dwelling	profile column; judgement	1401	9			3900-3700	3800	Switzerland	Papaver somniferum	30	0.79	0.92
KSZ9_1401_004	KSZ9_WG_CH_Parch_MN2_04	KanSan 9	47.361136	8.551124	waterlogged	open air - wet	Pile Dwelling	profile column; judgement	1401	9			3900-3700	3800	Switzerland	Papaver somniferum	34	0.793	0.954
KSZ9_1401_005	KSZ9_WG_CH_Parch_MN2_05	KanSan 9	47.361136	8.551124	waterlogged	open air - wet	Pile Dwelling	profile column; judgement	1401	9			3900-3700	3800	Switzerland	Papaver somniferum	35	0.754	0.919
KSZ9_1401_006	KSZ9_WG_CH_Parch_MN2_06	KanSan 9	47.361136	8.551124	waterlogged	open air - wet	Pile Dwelling	profile column; judgement	1401	9			3900-3700	3800	Switzerland	Papaver somniferum	32	0.738	0.896
KSZ9_1401_007	KSZ9_WG_CH_Parch_MN2_07	KanSan 9	47.361136	8.551124	waterlogged	open air - wet	Pile Dwelling	profile column; judgement	1401	9			3900-3700	3800	Switzerland	Papaver somniferum	39	0.725	0.952
KSZ9_1401_008	KSZ9_WG_CH_Parch_MN2_08	KanSan 9	47.361136	8.551124	waterlogged	open air - wet	Pile Dwelling	profile column; judgement	1401	9			3900-3700	3800	Switzerland	Papaver somniferum	32	0.799	0.994
KSZ9_1401_009	KSZ9_WG_CH_Parch_MN2_09	KanSan 9	47.361136	8.551124	waterlogged	open air - wet	Pile Dwelling	profile column; judgement	1401	9			3900-3700	3800	Switzerland	Papaver somniferum	34	0.722	0.93
KSZ9_1401_010	KSZ9_WG_CH_Parch_MN2_10	KanSan 9	47.361136	8.551124	waterlogged	open air - wet	Pile Dwelling	profile column; judgement	1401	9			3900-3700	3800	Switzerland	Papaver somniferum	34	0.812	0.957
KSZ9_1401_011	KSZ9_WG_CH_Parch_MN2_11	KanSan 9	47.361136	8.551124	waterlogged	open air - wet	Pile Dwelling	profile column; judgement	1401	9			3900-3700	3800	Switzerland	Papaver somniferum	37	0.801	1
KSZ9_1401_012	KSZ9_WG_CH_Parch_MN2_12	KanSan 9	47.361136	8.551124	waterlogged	open air - wet	Pile Dwelling	profile column; judgement	1401	9			3900-3700	3800	Switzerland	Papaver somniferum	32	0.749	0.951
KSZ9_1401_013	KSZ9_WG_CH_Parch_MN2_13	KanSan 9	47.361136	8.551124	waterlogged	open air - wet	Pile Dwelling	profile column; judgement	1401	9			3900-3700	3800	Switzerland	Papaver somniferum	38	0.771	0.952
KSZ9_1401_014	KSZ9_WG_CH_Parch_MN2_14	KanSan 9	47.361136	8.551124	waterlogged	open air - wet	Pile Dwelling	profile column; judgement	1401	9			3900-3700	3800	Switzerland	Papaver somniferum	34	0.732	0.855
KSZ9_1401_015	KSZ9_WG_CH_Parch_MN2_15	KanSan 9	47.361136	8.551124	waterlogged	open air - wet	Pile Dwelling	profile column; judgement	1401	9			3900-3700	3800	Switzerland	Papaver somniferum	35	0.816	0.955
KSZ9_1401_016	KSZ9_WG_CH_Parch_MN2_16	KanSan 9	47.361136	8.551124	waterlogged	open air - wet	Pile Dwelling	profile column; judgement	1401	9			3900-3700	3800	Switzerland	Papaver somniferum	28	0.725	0.916
KSZ9_1401_017	KSZ9_WG_CH_Parch_MN2_17	KanSan 9	47.361136	8.551124	waterlogged	open air - wet	Pile Dwelling	profile column; judgement	1401	9			3900-3700	3800	Switzerland	Papaver somniferum	35	0.867	1.001
KSZ9_1401_018	KSZ9_WG_CH_Parch_MN2_18	KanSan 9	47.361136	8.551124	waterlogged	open air - wet	Pile Dwelling	profile column; judgement	1401	9			3900-3700	3800	Switzerland	Papaver somniferum	31	0.751	0.994
KSZ9_1401_019	KSZ9_WG_CH_Parch_MN2_19	KanSan 9	47.361136	8.551124	waterlogged	open air - wet	Pile Dwelling	profile column; judgement	1401	9			3900-3700	3800	Switzerland	Papaver somniferum	32	0.665	0.896
KSZ9_1401_020	KSZ9_WG_CH_Parch_MN2_20	KanSan 9	47.361136	8.551124	waterlogged	open air - wet	Pile Dwelling	profile column; judgement	1401	9			3900-3700	3800	Switzerland	Papaver somniferum	30	0.664	0.825
KSZ9_1341_021	KSZ9_WG_CH_Parch_MN2_21	KanSan 9	47.361136	8.551124	waterlogged	open air - wet	Pile Dwelling	profile column; judgement	1341	D			3900-3700	3800	Switzerland	Papaver somniferum	40	0.841	1.049
KSZ9_1341_022	KSZ9_WG_CH_Parch_MN2_22	KanSan 9	47.361136	8.551124	waterlogged	open air - wet	Pile Dwelling	profile column; judgement	1341	D			3900-3700	3800	Switzerland	Papaver somniferum	31	0.867	1.109
KSZ9_1341_023	KSZ9_WG_CH_Parch_MN2_23	KanSan 9	47.361136	8.551124	waterlogged	open air - wet	Pile Dwelling	profile column; judgement	1341	D			3900-3700	3800	Switzerland	Papaver somniferum	35	0.829	1.02
KSZ9_1341_024	KSZ9_WG_CH_Parch_MN2_24	KanSan 9	47.361136	8.551124	waterlogged	open air - wet	Pile Dwelling	profile column; judgement	1341	D			3900-3700	3800	Switzerland	Papaver somniferum	39	0.767	0.981
KSZ9_1341_025	KSZ9_WG_CH_Parch_MN2_25	KanSan 9	47.361136	8.551124	waterlogged	open air - wet	Pile Dwelling	profile column; judgement	1341	D			3900-3700	3800	Switzerland	Papaver somniferum	36	0.749	0.954
KSZ9_1341_026	KSZ9_WG_CH_Parch_MN2_26	KanSan 9	47.361136	8.551124	waterlogged	open air - wet	Pile Dwelling	profile column; judgement	1341	D			3900-3700	3800	Switzerland	Papaver somniferum	32	0.79	0.964
KSZ9_1341_027	KSZ9_WG_CH_Parch_MN2_27	KanSan 9	47.361136	8.551124	waterlogged	open air - wet	Pile Dwelling	profile column; judgement	1341	D			3900-3700	3800	Switzerland	Papaver somniferum	39	0.784	0.954
KSZ9_1341_028	KSZ9_WG_CH_Parch_MN2_28	KanSan 9	47.361136	8.551124	waterlogged	open air - wet	Pile Dwelling	profile column; judgement	1341	D			3900-3700	3800	Switzerland	Papaver somniferum	35	0.765	1.032
KSZ9_1341_029	KSZ9_WG_CH_Parch_MN2_29	KanSan 9	47.361136	8.551124	waterlogged	open air - wet	Pile Dwelling	profile column; judgement	1341	D			3900-3700	3800	Switzerland	Papaver somniferum	36	0.806	0.93
KSZ9_1341_030	KSZ9_WG_CH_Parch_MN2_30	KanSan 9	47.361136	8.551124	waterlogged	open air - wet	Pile Dwelling	profile column; judgement	1341	D			3900-3700	3800	Switzerland	Papaver somniferum	35	0.752	0.916
ZGRI_73.7.01	ZGRI_WG_CH_Parch_LN_01	Zug Riedmatt	47.183549931916325	8.490376879184579	waterlogged	open air - wet	Pile Dwelling	profile sample	73.7	U6		settlement layers	3250-3100	3175	Switzerland	Papaver somniferum	35	0.87	1.026
ZGRI_73.7.02	ZGRI_WG_CH_Parch_LN_02	Zug Riedmatt	47.183549931916325	8.490376879184579	waterlogged	open air - wet	Pile Dwelling	profile sample	73.7	U6		settlement layers	3250-3100	3175	Switzerland	Papaver somniferum	37	0.816	1.038
ZGRI_73.7.03	ZGRI_WG_CH_Parch_LN_03	Zug Riedmatt	47.183549931916325	8.490376879184579	waterlogged	open air - wet	Pile Dwelling	profile sample	73.7	U6		settlement layers	3250-3100	3175	Switzerland	Papaver somniferum	32	0.833	0.98
ZGRI_73.7.04	ZGRI_WG_CH_Parch_LN_04	Zug Riedmatt	47.183549931916325	8.490376879184579	waterlogged	open air - wet	Pile Dwelling	profile sample	73.7	U6		settlement layers	3250-3100	3175	Switzerland	Papaver somniferum	38	0.841	1.083
ZGRI_73.7.05	ZGRI_WG_CH_Parch_LN_05	Zug Riedmatt	47.183549931916325	8.490376879184579	waterlogged	open air - wet	Pile Dwelling	profile sample	73.7	U6		settlement layers	3250-3100	3175	Switzerland	Papaver somniferum	33	0.787	0.973
ZGRI_73.7.06	ZGRI_WG_CH_Parch_LN_06	Zug Riedmatt	47.183549931916325	8.490376879184579	waterlogged	open air - wet	Pile Dwelling	profile sample	73.7	U6		settlement layers	3250-3100	3175	Switzerland	Papaver somniferum	42	0.813	1.022
ZGRI_73.7.07	ZGRI_WG_CH_Parch_LN_07	Zug Riedmatt	47.183549931916325	8.490376879184579	waterlogged	open air - wet	Pile Dwelling	profile sample	73.7	U6		settlement layers	3250-3100	3175	Switzerland	Papaver somniferum	33	0.745	0.988
ZGRI_73.7.08	ZGRI_WG_CH_Parch_LN_08	Zug Riedmatt	47.183549931916325	8.490376879184579	waterlogged	open air - wet	Pile Dwelling	profile sample	73.7	U6		settlement layers	3250-3100	3175	Switzerland	Papaver somniferum	38	0.77	0.971
ZGRI_73.7.09	ZGRI_WG_CH_Parch_LN_09	Zug Riedmatt	47.183549931916325	8.490376879184579	waterlogged	open air - wet	Pile Dwelling	profile sample	73.7	U6		settlement layers	3250-3100	3175	Switzerland	Papaver somniferum	32	0.667	0.835
ZGRI_73.7.10	ZGRI_WG_CH_Parch_LN_10	Zug Riedmatt	47.183549931916325	8.490376879184579	waterlogged	open air - wet	Pile Dwelling	profile sample	73.7	U6		settlement layers	3250-3100	3175	Switzerland	Papaver somniferum	40	0.841	1.052
ZGRI_73.7.11	ZGRI_WG_CH_Parch_LN_11	Zug Riedmatt	47.183549931916325	8.490376879184579	waterlogged	open air - wet	Pile Dwelling	profile sample	73.7	U6		settlement layers	3250-3100	3175	Switzerland	Papaver somniferum	34	0.723	0.939
ZGRI_73.7.12	ZGRI_WG_CH_Parch_LN_12	Zug Riedmatt	47.183549931916325	8.490376879184579	waterlogged	open air - wet	Pile Dwelling	profile sample	73.7	U6		settlement layers	3250-3100	3175	Switzerland	Papaver somniferum	29	0.861	1.065
ZGRI_73.7.13	ZGRI_WG_CH_Parch_LN_13	Zug Riedmatt	47.183549931916325	8.490376879184579	waterlogged	open air - wet	Pile Dwelling	profile sample	73.7	U6		settlement layers	3250-3100	3175	Switzerland	Papaver somniferum	44	0.762	0.939
ZGRI_73.7.14	ZGRI_WG_CH_Parch_LN_14	Zug Riedmatt	47.183549931916325	8.490376879184579	waterlogged	open air - wet	Pile Dwelling	profile sample	73.7	U6		settlement layers	3250-3100	3175	Switzerland	Papaver somniferum	31	0.768	0.941
ZGRI_73.7.15	ZGRI_WG_CH_Parch_LN_15	Zug Riedmatt	47.183549931916325	8.490376879184579	waterlogged	open air - wet	Pile Dwelling	profile sample	73.7	U6		settlement layers	3250-3100	3175	Switzerland	Papaver somniferum	33	0.791	0.967
ZGRI_73.7.16	ZGRI_WG_CH_Parch_LN_16	Zug Riedmatt	47.183549931916325	8.490376879184579	waterlogged	open air - wet	Pile Dwelling	profile sample	73.7	U6		settlement layers	3250-3100	3175	Switzerland	Papaver somniferum	49	0.854	1.094
ZGRI_73.7.17	ZGRI_WG_CH_Parch_LN_17	Zug Riedmatt	47.183549931916325	8.490376879184579	waterlogged	open air - wet	Pile Dwelling	profile sample	73.7	U6		settlement layers	3250-3100	3175	Switzerland	Papaver somniferum	34	0.767	0.971
ZGRI_73.7.18	ZGRI_WG_CH_Parch_LN_18	Zug Riedmatt	47.183549931916325	8.490376879184579	waterlogged	open air - wet	Pile Dwelling	profile sample	73.7	U6		settlement layers	3250-3100	3175	Switzerland	Papaver somniferum	37	0.761	0.978
ZGRI_73.7.19	ZGRI_WG_CH_Parch_LN_19	Zug Riedmatt	47.183549931916325	8.490376879184579	waterlogged	open air - wet	Pile Dwelling	profile sample	73.7	U6		settlement layers	3250-3100	3175	Switzerland	Papaver somniferum	32	0.806	1.026
ZGRI_73.7.20	ZGRI_WG_CH_Parch_LN_20	Zug Riedmatt	47.183549931916325	8.490376879184579	waterlogged	open air - wet	Pile Dwelling	profile sample	73.7	U6		settlement layers	3250-3100	3175	Switzerland	Papaver somniferum	34	0.801	1.003
ZGRI_73.7.21	ZGRI_WG_CH_Parch_LN_21	Zug Riedmatt	47.183549931916325	8.490376879184579	waterlogged	open air - wet	Pile Dwelling	profile sample	73.7	U6		settlement layers	3250-3100	3175	Switzerland	Papaver somniferum	40	0.822	0.983
ZGRI_73.7.22	ZGRI_WG_CH_Parch_LN_22	Zug Riedmatt	47.183549931916325	8.490376879184579	waterlogged	open air - wet	Pile Dwelling	profile sample	73.7	U6		settlement layers	3250-3100	3175	Switzerland	Papaver somniferum	37	0.813	0.926
ZGRI_73.7.23	ZGRI_WG_CH_Parch_LN_23	Zug Riedmatt	47.183549931916325	8.490376879184579	waterlogged	open air - wet	Pile Dwelling	profile sample	73.7	U6		settlement layers	3250-3100	3175	Switzerland	Papaver somniferum	46	0.804	1.009
ZGRI_73.7.24	ZGRI_WG_CH_Parch_LN_24	Zug Riedmatt	47.183549931916325	8.490376879184579	waterlogged	open air - wet	Pile Dwelling	profile sample	73.7	U6		settlement layers	3250-3100	3175	Switzerland	Papaver somniferum	33	0.716	0.945
ZGRI_73.7.25	ZGRI_WG_CH_Parch_LN_25	Zug Riedmatt	47.183549931916325	8.490376879184579	waterlogged	open air - wet	Pile Dwelling	profile sample	73.7	U6		settlement layers	3250-3100	3175	Switzerland	Papaver somniferum	38	0.754	0.962
ZGRI_73.7.26	ZGRI_WG_CH_Parch_LN_26	Zug Riedmatt	47.183549931916325	8.490376879184579	waterlogged	open air - wet	Pile Dwelling	profile sample	73.7	U6		settlement layers	3250-3100	3175	Switzerland	Papaver somniferum	32	0.729	0.909
ZGRI_73.7.27	ZGRI_WG_CH_Parch_LN_27	Zug Riedmatt	47.183549931916325	8.490376879184579	waterlogged	open air - wet	Pile Dwelling	profile sample	73.7	U6		settlement layers	3250-3100	3175	Switzerland	Papaver somniferum	44	0.828	0.993
ZGRI_73.7.28	ZGRI_WG_CH_Parch_LN_28	Zug Riedmatt	47.183549931916325	8.490376879184579	waterlogged	open air - wet	Pile Dwelling	profile sample	73.7	U6		settlement layers	3250-3100	3175	Switzerland	Papaver somniferum	37	0.755	0.901
ZGRI_73.7.29	ZGRI_WG_CH_Parch_LN_29	Zug Riedmatt	47.183549931916325	8.490376879184579	waterlogged	open air - wet	Pile Dwelling	profile sample	73.7	U6		settlement layers	3250-3100	3175	Switzerland	Papaver somniferum	40	0.712	0.862
ZGRI_73.7.30	ZGRI_WG_CH_Parch_LN_30	Zug Riedmatt	47.183549931916325	8.490376879184579	waterlogged	open air - wet	Pile Dwelling	profile sample	73.7	U6		settlement layers	3250-3100	3175	Switzerland	Papaver somniferum	35	0.757	0.923
ZUS_1430_01	ZUS_WG_CH_Parch_LB_01	Zug Sumpf	47.17840797254448	8.488428351641058	waterlogged	open air - wet	Pile Dwelling	Pottery sample	1430				1350-800	1075	Switzerland	Papaver somniferum	44	0.904	1.013
ZUS_1430_02	ZUS_WG_CH_Parch_LB_02	Zug Sumpf	47.17840797254448	8.488428351641058	waterlogged	open air - wet	Pile Dwelling	Pottery sample	1430				1350-800	1075	Switzerland	Papaver somniferum	38	0.89	1.158
ZUS_1430_03	ZUS_WG_CH_Parch_LB_03	Zug Sumpf	47.17840797254448	8.488428351641058	waterlogged	open air - wet	Pile Dwelling	Pottery sample	1430				1350-800	1075	Switzerland	Papaver somniferum	35	0.971	1.167
ZUS_1430_04	ZUS_WG_CH_Parch_LB_04	Zug Sumpf	47.17840797254448	8.488428351641058	waterlogged	open air - wet	Pile Dwelling	Pottery sample	1430				1350-800	1075	Switzerland	Papaver somniferum	39	0.959	1.188
ZUS_1430_05	ZUS_WG_CH_Parch_LB_05	Zug Sumpf	47.17840797254448	8.488428351641058	waterlogged	open air - wet	Pile Dwelling	Pottery sample	1430				1350-800	1075	Switzerland	Papaver somniferum	39	0.933	1.104
ZUS_1430_06	ZUS_WG_CH_Parch_LB_06	Zug Sumpf	47.17840797254448	8.488428351641058	waterlogged	open air - wet	Pile Dwelling	Pottery sample	1430				1350-800	1075	Switzerland	Papaver somniferum	32	0.81	1.049
ZUS_1430_07	ZUS_WG_CH_Parch_LB_07	Zug Sumpf	47.17840797254448	8.488428351641058	waterlogged	open air - wet	Pile Dwelling	Pottery sample	1430				1350-800	1075	Switzerland	Papaver somniferum	36	1.035	1.157
ZUS_1430_08	ZUS_WG_CH_Parch_LB_08	Zug Sumpf	47.17840797254448	8.488428351641058	waterlogged	open air - wet	Pile Dwelling	Pottery sample	1430				1350-800	1075	Switzerland	Papaver somniferum	45	0.877	1.054
ZUS_1430_09	ZUS_WG_CH_Parch_LB_09	Zug Sumpf	47.17840797254448	8.488428351641058	waterlogged	open air - wet	Pile Dwelling	Pottery sample	1430				1350-800	1075	Switzerland	Papaver somniferum	39	0.923	1.206
ZUS_1430_10	ZUS_WG_CH_Parch_LB_10	Zug Sumpf	47.17840797254448	8.488428351641058	waterlogged	open air - wet	Pile Dwelling	Pottery sample	1430				1350-800	1075	Switzerland	Papaver somniferum	46	0.958	1.19
ZUS_1430_11	ZUS_WG_CH_Parch_LB_11	Zug Sumpf	47.17840797254448	8.488428351641058	waterlogged	open air - wet	Pile Dwelling	Pottery sample	1430				1350-800	1075	Switzerland	Papaver somniferum	40	0.949	1.139
ZUS_1430_12	ZUS_WG_CH_Parch_LB_12	Zug Sumpf	47.17840797254448	8.488428351641058	waterlogged	open air - wet	Pile Dwelling	Pottery sample	1430				1350-800	1075	Switzerland	Papaver somniferum	39	0.851	1.091
ZUS_1430_13	ZUS_WG_CH_Parch_LB_13	Zug Sumpf	47.17840797254448	8.488428351641058	waterlogged	open air - wet	Pile Dwelling	Pottery sample	1430				1350-800	1075	Switzerland	Papaver somniferum	46	0.9	1.075
ZUS_1430_14	ZUS_WG_CH_Parch_LB_14	Zug Sumpf	47.17840797254448	8.488428351641058	waterlogged	open air - wet	Pile Dwelling	Pottery sample	1430				1350-800	1075	Switzerland	Papaver somniferum	41	1.023	1.215
ZUS_1430_15	ZUS_WG_CH_Parch_LB_15	Zug Sumpf	47.17840797254448	8.488428351641058	waterlogged	open air - wet	Pile Dwelling	Pottery sample	1430				1350-800	1075	Switzerland	Papaver somniferum	41	0.926	1.109
ZUS_1430_16	ZUS_WG_CH_Parch_LB_16	Zug Sumpf	47.17840797254448	8.488428351641058	waterlogged	open air - wet	Pile Dwelling	Pottery sample	1430				1350-800	1075	Switzerland	Papaver somniferum	44	0.832	1.044
ZUS_1430_17	ZUS_WG_CH_Parch_LB_17	Zug Sumpf	47.17840797254448	8.488428351641058	waterlogged	open air - wet	Pile Dwelling	Pottery sample	1430				1350-800	1075	Switzerland	Papaver somniferum	44	0.89	1.096
ZUS_1430_18	ZUS_WG_CH_Parch_LB_18	Zug Sumpf	47.17840797254448	8.488428351641058	waterlogged	open air - wet	Pile Dwelling	Pottery sample	1430				1350-800	1075	Switzerland	Papaver somniferum	38	0.881	1.042
ZUS_1430_19	ZUS_WG_CH_Parch_LB_19	Zug Sumpf	47.17840797254448	8.488428351641058	waterlogged	open air - wet	Pile Dwelling	Pottery sample	1430				1350-800	1075	Switzerland	Papaver somniferum	38	0.851	1
ZUS_1430_20	ZUS_WG_CH_Parch_LB_20	Zug Sumpf	47.17840797254448	8.488428351641058	waterlogged	open air - wet	Pile Dwelling	Pottery sample	1430				1350-800	1075	Switzerland	Papaver somniferum	39	0.893	1.071
ZUS_1430_21	ZUS_WG_CH_Parch_LB_21	Zug Sumpf	47.17840797254448	8.488428351641058	waterlogged	open air - wet	Pile Dwelling	Pottery sample	1430				1350-800	1075	Switzerland	Papaver somniferum	41	0.861	1.07
ZUS_1430_22	ZUS_WG_CH_Parch_LB_22	Zug Sumpf	47.17840797254448	8.488428351641058	waterlogged	open air - wet	Pile Dwelling	Pottery sample	1430				1350-800	1075	Switzerland	Papaver somniferum	44	0.896	1.067
ZUS_1430_23	ZUS_WG_CH_Parch_LB_23	Zug Sumpf	47.17840797254448	8.488428351641058	waterlogged	open air - wet	Pile Dwelling	Pottery sample	1430				1350-800	1075	Switzerland	Papaver somniferum	44	0.797	0.944
ZUS_1430_24	ZUS_WG_CH_Parch_LB_24	Zug Sumpf	47.17840797254448	8.488428351641058	waterlogged	open air - wet	Pile Dwelling	Pottery sample	1430				1350-800	1075	Switzerland	Papaver somniferum	38	0.993	1.139
ZUS_1430_25	ZUS_WG_CH_Parch_LB_25	Zug Sumpf	47.17840797254448	8.488428351641058	waterlogged	open air - wet	Pile Dwelling	Pottery sample	1430				1350-800	1075	Switzerland	Papaver somniferum	39	0.988	1.202
ZUS_1430_26	ZUS_WG_CH_Parch_LB_26	Zug Sumpf	47.17840797254448	8.488428351641058	waterlogged	open air - wet	Pile Dwelling	Pottery sample	1430				1350-800	1075	Switzerland	Papaver somniferum	35	0.771	0.873
ZUS_1430_27	ZUS_WG_CH_Parch_LB_27	Zug Sumpf	47.17840797254448	8.488428351641058	waterlogged	open air - wet	Pile Dwelling	Pottery sample	1430				1350-800	1075	Switzerland	Papaver somniferum	33	0.906	1.09
ZUS_1430_28	ZUS_WG_CH_Parch_LB_28	Zug Sumpf	47.17840797254448	8.488428351641058	waterlogged	open air - wet	Pile Dwelling	Pottery sample	1430				1350-800	1075	Switzerland	Papaver somniferum	39	0.913	1.094
ZUS_1430_29	ZUS_WG_CH_Parch_LB_29	Zug Sumpf	47.17840797254448	8.488428351641058	waterlogged	open air - wet	Pile Dwelling	Pottery sample	1430				1350-800	1075	Switzerland	Papaver somniferum	29	0.897	1.029
ZUS_1430_30	ZUS_WG_CH_Parch_LB_30	Zug Sumpf	47.17840797254448	8.488428351641058	waterlogged	open air - wet	Pile Dwelling	Pottery sample	1430				1350-800	1075	Switzerland	Papaver somniferum	39	0.983	1.138
