# Supplementary material for: Morphometrics of waterlogged archaeological seeds give new insights into the domestication and spread of Papaver somniferum L. in Western Europe
Source: PLoS One. 2023 May 25;18(5):e0286190. doi: 10.1371/journal.pone.0286190 (PMC10212148; doi:10.1371/journal.pone.0286190)
Supplement: S2 Table — (XLSX) [file pone.0286190.s004.xlsx]

## Sheet: Site
Jesus et al. Morphometrics of waterlogged archaeological seeds give new insights into the domestication and spread of Papaver somniferum L. in Western Europe
Supporting Information 2:
S2 Wilcoxon tests to assess differences between periods, sites and regions
	contrast	x1	x2	Descriptor	W	p	signif
1	site	Arbon Bleiche 3	Draga	Cell number	640.5	9.9571e-07	TRUE
2	site	Arbon Bleiche 3	Egolzwil 3	Cell number	672	0.00101257	FALSE
3	site	Arbon Bleiche 3	Bagnoles 1	Cell number	155.5	0.0511987	FALSE
4	site	Arbon Bleiche 3	Bagnoles 2	Cell number	219.5	0.00489744	FALSE
5	site	Arbon Bleiche 3	Isolino di Varese 1	Cell number	499	0.000421135	TRUE
6	site	Arbon Bleiche 3	Isolino di Varese 2	Cell number	559	2.9007e-06	TRUE
7	site	Arbon Bleiche 3	Kleiner Hafner 5	Cell number	689.5	0.000383502	TRUE
8	site	Arbon Bleiche 3	KanSan 9	Cell number	560.5	0.101228	FALSE
9	site	Arbon Bleiche 3	Zug Riedmatt	Cell number	450	1	FALSE
10	site	Arbon Bleiche 3	Zurich Parkhaus Opera	Cell number	502	0.928339	FALSE
11	site	Arbon Bleiche 3	Zug Sumpf	Cell number	238	0.00163986	FALSE
12	site	Draga	Arbon Bleiche 3	Cell number	79.5	9.9571e-07	TRUE
13	site	Draga	Egolzwil 3	Cell number	216	0.0119347	FALSE
14	site	Draga	Bagnoles 1	Cell number	66.5	0.419473	FALSE
15	site	Draga	Bagnoles 2	Cell number	76.5	0.206298	FALSE
16	site	Draga	Isolino di Varese 1	Cell number	177	0.0886577	FALSE
17	site	Draga	Isolino di Varese 2	Cell number	271.5	0.663765	FALSE
18	site	Draga	Kleiner Hafner 5	Cell number	233	0.0270011	FALSE
19	site	Draga	KanSan 9	Cell number	116.5	2.1788e-05	TRUE
20	site	Draga	Zug Riedmatt	Cell number	82.5	1.30527e-06	TRUE
21	site	Draga	Zurich Parkhaus Opera	Cell number	102.5	2.07015e-06	TRUE
22	site	Draga	Zug Sumpf	Cell number	32	1.05674e-08	TRUE
23	site	Egolzwil 3	Arbon Bleiche 3	Cell number	228	0.00101257	FALSE
24	site	Egolzwil 3	Draga	Cell number	504	0.0119347	FALSE
25	site	Egolzwil 3	Bagnoles 1	Cell number	115	0.711037	FALSE
26	site	Egolzwil 3	Bagnoles 2	Cell number	153	0.556252	FALSE
27	site	Egolzwil 3	Isolino di Varese 1	Cell number	350.5	0.500864	FALSE
28	site	Egolzwil 3	Isolino di Varese 2	Cell number	466	0.00379167	FALSE
29	site	Egolzwil 3	Kleiner Hafner 5	Cell number	474.5	0.721553	FALSE
30	site	Egolzwil 3	KanSan 9	Cell number	309	0.0369723	FALSE
31	site	Egolzwil 3	Zug Riedmatt	Cell number	228.5	0.00103181	FALSE
32	site	Egolzwil 3	Zurich Parkhaus Opera	Cell number	269	0.00185577	FALSE
33	site	Egolzwil 3	Zug Sumpf	Cell number	102.5	2.64749e-07	TRUE
34	site	Bagnoles 1	Arbon Bleiche 3	Cell number	54.5	0.0511987	FALSE
35	site	Bagnoles 1	Draga	Cell number	101.5	0.419473	FALSE
36	site	Bagnoles 1	Egolzwil 3	Cell number	95	0.711037	FALSE
37	site	Bagnoles 1	Bagnoles 2	Cell number	30.5	0.957446	FALSE
38	site	Bagnoles 1	Isolino di Varese 1	Cell number	72	0.957454	FALSE
39	site	Bagnoles 1	Isolino di Varese 2	Cell number	94	0.286849	FALSE
40	site	Bagnoles 1	Kleiner Hafner 5	Cell number	95.5	0.725614	FALSE
41	site	Bagnoles 1	KanSan 9	Cell number	67.5	0.148646	FALSE
42	site	Bagnoles 1	Zug Riedmatt	Cell number	54.5	0.0515752	FALSE
43	site	Bagnoles 1	Zurich Parkhaus Opera	Cell number	63.5	0.065872	FALSE
44	site	Bagnoles 1	Zug Sumpf	Cell number	21	0.00108932	FALSE
45	site	Bagnoles 2	Arbon Bleiche 3	Cell number	50.5	0.00489744	FALSE
46	site	Bagnoles 2	Draga	Cell number	139.5	0.206298	FALSE
47	site	Bagnoles 2	Egolzwil 3	Cell number	117	0.556252	FALSE
48	site	Bagnoles 2	Bagnoles 1	Cell number	32.5	0.957446	FALSE
49	site	Bagnoles 2	Isolino di Varese 1	Cell number	91.5	0.909446	FALSE
50	site	Bagnoles 2	Isolino di Varese 2	Cell number	134	0.0756846	FALSE
51	site	Bagnoles 2	Kleiner Hafner 5	Cell number	124	0.725107	FALSE
52	site	Bagnoles 2	KanSan 9	Cell number	72	0.0358638	FALSE
53	site	Bagnoles 2	Zug Riedmatt	Cell number	53.5	0.00664948	FALSE
54	site	Bagnoles 2	Zurich Parkhaus Opera	Cell number	65	0.0107076	FALSE
55	site	Bagnoles 2	Zug Sumpf	Cell number	29.5	0.000424538	TRUE
56	site	Isolino di Varese 1	Arbon Bleiche 3	Cell number	131	0.000421135	TRUE
57	site	Isolino di Varese 1	Draga	Cell number	327	0.0886577	FALSE
58	site	Isolino di Varese 1	Egolzwil 3	Cell number	279.5	0.500864	FALSE
59	site	Isolino di Varese 1	Bagnoles 1	Cell number	75	0.957454	FALSE
60	site	Isolino di Varese 1	Bagnoles 2	Cell number	97.5	0.909446	FALSE
61	site	Isolino di Varese 1	Isolino di Varese 2	Cell number	296.5	0.0566416	FALSE
62	site	Isolino di Varese 1	Kleiner Hafner 5	Cell number	301.5	0.802519	FALSE
63	site	Isolino di Varese 1	KanSan 9	Cell number	179.5	0.00938915	FALSE
64	site	Isolino di Varese 1	Zug Riedmatt	Cell number	125.5	0.000285587	TRUE
65	site	Isolino di Varese 1	Zurich Parkhaus Opera	Cell number	149	0.00045512	TRUE
66	site	Isolino di Varese 1	Zug Sumpf	Cell number	45	2.25527e-07	TRUE
67	site	Isolino di Varese 2	Arbon Bleiche 3	Cell number	71	2.9007e-06	TRUE
68	site	Isolino di Varese 2	Draga	Cell number	232.5	0.663765	FALSE
69	site	Isolino di Varese 2	Egolzwil 3	Cell number	164	0.00379167	FALSE
70	site	Isolino di Varese 2	Bagnoles 1	Cell number	53	0.286849	FALSE
71	site	Isolino di Varese 2	Bagnoles 2	Cell number	55	0.0756846	FALSE
72	site	Isolino di Varese 2	Isolino di Varese 1	Cell number	144.5	0.0566416	FALSE
73	site	Isolino di Varese 2	Kleiner Hafner 5	Cell number	181.5	0.0106318	FALSE
74	site	Isolino di Varese 2	KanSan 9	Cell number	95	2.49302e-05	TRUE
75	site	Isolino di Varese 2	Zug Riedmatt	Cell number	70.5	2.81881e-06	TRUE
76	site	Isolino di Varese 2	Zurich Parkhaus Opera	Cell number	85.5	3.604e-06	TRUE
77	site	Isolino di Varese 2	Zug Sumpf	Cell number	24	2.41778e-08	TRUE
78	site	Kleiner Hafner 5	Arbon Bleiche 3	Cell number	210.5	0.000383502	TRUE
79	site	Kleiner Hafner 5	Draga	Cell number	487	0.0270011	FALSE
80	site	Kleiner Hafner 5	Egolzwil 3	Cell number	425.5	0.721553	FALSE
81	site	Kleiner Hafner 5	Bagnoles 1	Cell number	114.5	0.725614	FALSE
82	site	Kleiner Hafner 5	Bagnoles 2	Cell number	146	0.725107	FALSE
83	site	Kleiner Hafner 5	Isolino di Varese 1	Cell number	328.5	0.802519	FALSE
84	site	Kleiner Hafner 5	Isolino di Varese 2	Cell number	448.5	0.0106318	FALSE
85	site	Kleiner Hafner 5	KanSan 9	Cell number	278	0.0107638	FALSE
86	site	Kleiner Hafner 5	Zug Riedmatt	Cell number	208.5	0.00035152	TRUE
87	site	Kleiner Hafner 5	Zurich Parkhaus Opera	Cell number	245.5	0.000586588	TRUE
88	site	Kleiner Hafner 5	Zug Sumpf	Cell number	97	1.72078e-07	TRUE
89	site	KanSan 9	Arbon Bleiche 3	Cell number	339.5	0.101228	FALSE
90	site	KanSan 9	Draga	Cell number	603.5	2.1788e-05	TRUE
91	site	KanSan 9	Egolzwil 3	Cell number	591	0.0369723	FALSE
92	site	KanSan 9	Bagnoles 1	Cell number	142.5	0.148646	FALSE
93	site	KanSan 9	Bagnoles 2	Cell number	198	0.0358638	FALSE
94	site	KanSan 9	Isolino di Varese 1	Cell number	450.5	0.00938915	FALSE
95	site	KanSan 9	Isolino di Varese 2	Cell number	535	2.49302e-05	TRUE
96	site	KanSan 9	Kleiner Hafner 5	Cell number	622	0.0107638	FALSE
97	site	KanSan 9	Zug Riedmatt	Cell number	340.5	0.105294	FALSE
98	site	KanSan 9	Zurich Parkhaus Opera	Cell number	382.5	0.121136	FALSE
99	site	KanSan 9	Zug Sumpf	Cell number	142	4.82036e-06	TRUE
100	site	Zug Riedmatt	Arbon Bleiche 3	Cell number	450	1	FALSE
101	site	Zug Riedmatt	Draga	Cell number	637.5	1.30527e-06	TRUE
102	site	Zug Riedmatt	Egolzwil 3	Cell number	671.5	0.00103181	FALSE
103	site	Zug Riedmatt	Bagnoles 1	Cell number	155.5	0.0515752	FALSE
104	site	Zug Riedmatt	Bagnoles 2	Cell number	216.5	0.00664948	FALSE
105	site	Zug Riedmatt	Isolino di Varese 1	Cell number	504.5	0.000285587	TRUE
106	site	Zug Riedmatt	Isolino di Varese 2	Cell number	559.5	2.81881e-06	TRUE
107	site	Zug Riedmatt	Kleiner Hafner 5	Cell number	691.5	0.00035152	TRUE
108	site	Zug Riedmatt	KanSan 9	Cell number	559.5	0.105294	FALSE
109	site	Zug Riedmatt	Zurich Parkhaus Opera	Cell number	507.5	0.868375	FALSE
110	site	Zug Riedmatt	Zug Sumpf	Cell number	268	0.00706351	FALSE
111	site	Zurich Parkhaus Opera	Arbon Bleiche 3	Cell number	488	0.928339	FALSE
112	site	Zurich Parkhaus Opera	Draga	Cell number	689.5	2.07015e-06	TRUE
113	site	Zurich Parkhaus Opera	Egolzwil 3	Cell number	721	0.00185577	FALSE
114	site	Zurich Parkhaus Opera	Bagnoles 1	Cell number	167.5	0.065872	FALSE
115	site	Zurich Parkhaus Opera	Bagnoles 2	Cell number	232	0.0107076	FALSE
116	site	Zurich Parkhaus Opera	Isolino di Varese 1	Cell number	544	0.00045512	TRUE
117	site	Zurich Parkhaus Opera	Isolino di Varese 2	Cell number	607.5	3.604e-06	TRUE
118	site	Zurich Parkhaus Opera	Kleiner Hafner 5	Cell number	744.5	0.000586588	TRUE
119	site	Zurich Parkhaus Opera	KanSan 9	Cell number	607.5	0.121136	FALSE
120	site	Zurich Parkhaus Opera	Zug Riedmatt	Cell number	482.5	0.868375	FALSE
121	site	Zurich Parkhaus Opera	Zug Sumpf	Cell number	256	0.000980851	TRUE
122	site	Zug Sumpf	Arbon Bleiche 3	Cell number	662	0.00163986	FALSE
123	site	Zug Sumpf	Draga	Cell number	688	1.05674e-08	TRUE
124	site	Zug Sumpf	Egolzwil 3	Cell number	797.5	2.64749e-07	TRUE
125	site	Zug Sumpf	Bagnoles 1	Cell number	189	0.00108932	FALSE
126	site	Zug Sumpf	Bagnoles 2	Cell number	240.5	0.000424538	TRUE
127	site	Zug Sumpf	Isolino di Varese 1	Cell number	585	2.25527e-07	TRUE
128	site	Zug Sumpf	Isolino di Varese 2	Cell number	606	2.41778e-08	TRUE
129	site	Zug Sumpf	Kleiner Hafner 5	Cell number	803	1.72078e-07	TRUE
130	site	Zug Sumpf	KanSan 9	Cell number	758	4.82036e-06	TRUE
131	site	Zug Sumpf	Zug Riedmatt	Cell number	632	0.00706351	FALSE
132	site	Zug Sumpf	Zurich Parkhaus Opera	Cell number	734	0.000980851	TRUE
133	site	Arbon Bleiche 3	Draga	Length (mm)	662	1.52064e-07	TRUE
134	site	Arbon Bleiche 3	Egolzwil 3	Length (mm)	621.5	0.0114395	FALSE
135	site	Arbon Bleiche 3	Bagnoles 1	Length (mm)	197.5	0.000357647	TRUE
136	site	Arbon Bleiche 3	Bagnoles 2	Length (mm)	254	7.76304e-05	TRUE
137	site	Arbon Bleiche 3	Isolino di Varese 1	Length (mm)	420	0.0454392	FALSE
138	site	Arbon Bleiche 3	Isolino di Varese 2	Length (mm)	473.5	0.00248083	FALSE
139	site	Arbon Bleiche 3	Kleiner Hafner 5	Length (mm)	668.5	0.00126616	FALSE
140	site	Arbon Bleiche 3	KanSan 9	Length (mm)	588.5	0.0412492	FALSE
141	site	Arbon Bleiche 3	Zug Riedmatt	Length (mm)	520	0.304089	FALSE
142	site	Arbon Bleiche 3	Zurich Parkhaus Opera	Length (mm)	568.5	0.315	FALSE
143	site	Arbon Bleiche 3	Zug Sumpf	Length (mm)	175	4.92354e-05	TRUE
144	site	Draga	Arbon Bleiche 3	Length (mm)	58	1.52064e-07	TRUE
145	site	Draga	Egolzwil 3	Length (mm)	97	4.84953e-06	TRUE
146	site	Draga	Bagnoles 1	Length (mm)	64	0.356657	FALSE
147	site	Draga	Bagnoles 2	Length (mm)	132	0.341865	FALSE
148	site	Draga	Isolino di Varese 1	Length (mm)	76	6.51268e-05	TRUE
149	site	Draga	Isolino di Varese 2	Length (mm)	119.5	0.00266633	FALSE
150	site	Draga	Kleiner Hafner 5	Length (mm)	99	5.74905e-06	TRUE
151	site	Draga	KanSan 9	Length (mm)	81.5	1.29174e-06	TRUE
152	site	Draga	Zug Riedmatt	Length (mm)	52.5	9.03667e-08	TRUE
153	site	Draga	Zurich Parkhaus Opera	Length (mm)	71.5	1.62559e-07	TRUE
154	site	Draga	Zug Sumpf	Length (mm)	10	1.16702e-09	TRUE
155	site	Egolzwil 3	Arbon Bleiche 3	Length (mm)	278.5	0.0114395	FALSE
156	site	Egolzwil 3	Draga	Length (mm)	623	4.84953e-06	TRUE
157	site	Egolzwil 3	Bagnoles 1	Length (mm)	194.5	0.000552472	TRUE
158	site	Egolzwil 3	Bagnoles 2	Length (mm)	230.5	0.00153095	FALSE
159	site	Egolzwil 3	Isolino di Varese 1	Length (mm)	315.5	1	FALSE
160	site	Egolzwil 3	Isolino di Varese 2	Length (mm)	376.5	0.242815	FALSE
161	site	Egolzwil 3	Kleiner Hafner 5	Length (mm)	489.5	0.564112	FALSE
162	site	Egolzwil 3	KanSan 9	Length (mm)	385.5	0.343871	FALSE
163	site	Egolzwil 3	Zug Riedmatt	Length (mm)	317.5	0.0509279	FALSE
164	site	Egolzwil 3	Zurich Parkhaus Opera	Length (mm)	363	0.070287	FALSE
165	site	Egolzwil 3	Zug Sumpf	Length (mm)	73	2.58425e-08	TRUE
166	site	Bagnoles 1	Arbon Bleiche 3	Length (mm)	12.5	0.000357647	TRUE
167	site	Bagnoles 1	Draga	Length (mm)	104	0.356657	FALSE
168	site	Bagnoles 1	Egolzwil 3	Length (mm)	15.5	0.000552472	TRUE
169	site	Bagnoles 1	Bagnoles 2	Length (mm)	43	0.244277	FALSE
170	site	Bagnoles 1	Isolino di Varese 1	Length (mm)	21.5	0.00628083	FALSE
171	site	Bagnoles 1	Isolino di Varese 2	Length (mm)	33.5	0.0360066	FALSE
172	site	Bagnoles 1	Kleiner Hafner 5	Length (mm)	18.5	0.000851975	TRUE
173	site	Bagnoles 1	KanSan 9	Length (mm)	15	0.000515213	TRUE
174	site	Bagnoles 1	Zug Riedmatt	Length (mm)	10	0.000247141	TRUE
175	site	Bagnoles 1	Zurich Parkhaus Opera	Length (mm)	14.5	0.000346679	TRUE
176	site	Bagnoles 1	Zug Sumpf	Length (mm)	1	5.97501e-05	TRUE
177	site	Bagnoles 2	Arbon Bleiche 3	Length (mm)	16	7.76304e-05	TRUE
178	site	Bagnoles 2	Draga	Length (mm)	84	0.341865	FALSE
179	site	Bagnoles 2	Egolzwil 3	Length (mm)	39.5	0.00153095	FALSE
180	site	Bagnoles 2	Bagnoles 1	Length (mm)	20	0.244277	FALSE
181	site	Bagnoles 2	Isolino di Varese 1	Length (mm)	25.5	0.00193259	FALSE
182	site	Bagnoles 2	Isolino di Varese 2	Length (mm)	42.5	0.0197419	FALSE
183	site	Bagnoles 2	Kleiner Hafner 5	Length (mm)	37	0.00115205	FALSE
184	site	Bagnoles 2	KanSan 9	Length (mm)	18	0.000101955	TRUE
185	site	Bagnoles 2	Zug Riedmatt	Length (mm)	14	5.88746e-05	TRUE
186	site	Bagnoles 2	Zurich Parkhaus Opera	Length (mm)	23	0.000127196	TRUE
187	site	Bagnoles 2	Zug Sumpf	Length (mm)	3	1.16758e-05	TRUE
188	site	Isolino di Varese 1	Arbon Bleiche 3	Length (mm)	210	0.0454392	FALSE
189	site	Isolino di Varese 1	Draga	Length (mm)	428	6.51268e-05	TRUE
190	site	Isolino di Varese 1	Egolzwil 3	Length (mm)	314.5	1	FALSE
191	site	Isolino di Varese 1	Bagnoles 1	Length (mm)	125.5	0.00628083	FALSE
192	site	Isolino di Varese 1	Bagnoles 2	Length (mm)	163.5	0.00193259	FALSE
193	site	Isolino di Varese 1	Isolino di Varese 2	Length (mm)	261	0.314286	FALSE
194	site	Isolino di Varese 1	Kleiner Hafner 5	Length (mm)	341	0.625456	FALSE
195	site	Isolino di Varese 1	KanSan 9	Length (mm)	295.5	0.716047	FALSE
196	site	Isolino di Varese 1	Zug Riedmatt	Length (mm)	242.5	0.168163	FALSE
197	site	Isolino di Varese 1	Zurich Parkhaus Opera	Length (mm)	269.5	0.174609	FALSE
198	site	Isolino di Varese 1	Zug Sumpf	Length (mm)	55.5	7.14269e-07	TRUE
199	site	Isolino di Varese 2	Arbon Bleiche 3	Length (mm)	156.5	0.00248083	FALSE
200	site	Isolino di Varese 2	Draga	Length (mm)	384.5	0.00266633	FALSE
201	site	Isolino di Varese 2	Egolzwil 3	Length (mm)	253.5	0.242815	FALSE
202	site	Isolino di Varese 2	Bagnoles 1	Length (mm)	113.5	0.0360066	FALSE
203	site	Isolino di Varese 2	Bagnoles 2	Length (mm)	146.5	0.0197419	FALSE
204	site	Isolino di Varese 2	Isolino di Varese 1	Length (mm)	180	0.314286	FALSE
205	site	Isolino di Varese 2	Kleiner Hafner 5	Length (mm)	278	0.48476	FALSE
206	site	Isolino di Varese 2	KanSan 9	Length (mm)	212.5	0.0507864	FALSE
207	site	Isolino di Varese 2	Zug Riedmatt	Length (mm)	178	0.00897973	FALSE
208	site	Isolino di Varese 2	Zurich Parkhaus Opera	Length (mm)	207	0.013642	FALSE
209	site	Isolino di Varese 2	Zug Sumpf	Length (mm)	41	1.65e-07	TRUE
210	site	Kleiner Hafner 5	Arbon Bleiche 3	Length (mm)	231.5	0.00126616	FALSE
211	site	Kleiner Hafner 5	Draga	Length (mm)	621	5.74905e-06	TRUE
212	site	Kleiner Hafner 5	Egolzwil 3	Length (mm)	410.5	0.564112	FALSE
213	site	Kleiner Hafner 5	Bagnoles 1	Length (mm)	191.5	0.000851975	TRUE
214	site	Kleiner Hafner 5	Bagnoles 2	Length (mm)	233	0.00115205	FALSE
215	site	Kleiner Hafner 5	Isolino di Varese 1	Length (mm)	289	0.625456	FALSE
216	site	Kleiner Hafner 5	Isolino di Varese 2	Length (mm)	352	0.48476	FALSE
217	site	Kleiner Hafner 5	KanSan 9	Length (mm)	351	0.145174	FALSE
218	site	Kleiner Hafner 5	Zug Riedmatt	Length (mm)	265.5	0.00651489	FALSE
219	site	Kleiner Hafner 5	Zurich Parkhaus Opera	Length (mm)	311.5	0.011774	FALSE
220	site	Kleiner Hafner 5	Zug Sumpf	Length (mm)	43.5	1.94031e-09	TRUE
221	site	KanSan 9	Arbon Bleiche 3	Length (mm)	311.5	0.0412492	FALSE
222	site	KanSan 9	Draga	Length (mm)	638.5	1.29174e-06	TRUE
223	site	KanSan 9	Egolzwil 3	Length (mm)	514.5	0.343871	FALSE
224	site	KanSan 9	Bagnoles 1	Length (mm)	195	0.000515213	TRUE
225	site	KanSan 9	Bagnoles 2	Length (mm)	252	0.000101955	TRUE
226	site	KanSan 9	Isolino di Varese 1	Length (mm)	334.5	0.716047	FALSE
227	site	KanSan 9	Isolino di Varese 2	Length (mm)	417.5	0.0507864	FALSE
228	site	KanSan 9	Kleiner Hafner 5	Length (mm)	549	0.145174	FALSE
229	site	KanSan 9	Zug Riedmatt	Length (mm)	343.5	0.117009	FALSE
230	site	KanSan 9	Zurich Parkhaus Opera	Length (mm)	395.5	0.172934	FALSE
231	site	KanSan 9	Zug Sumpf	Length (mm)	75.5	3.19409e-08	TRUE
232	site	Zug Riedmatt	Arbon Bleiche 3	Length (mm)	380	0.304089	FALSE
233	site	Zug Riedmatt	Draga	Length (mm)	667.5	9.03667e-08	TRUE
234	site	Zug Riedmatt	Egolzwil 3	Length (mm)	582.5	0.0509279	FALSE
235	site	Zug Riedmatt	Bagnoles 1	Length (mm)	200	0.000247141	TRUE
236	site	Zug Riedmatt	Bagnoles 2	Length (mm)	256	5.88746e-05	TRUE
237	site	Zug Riedmatt	Isolino di Varese 1	Length (mm)	387.5	0.168163	FALSE
238	site	Zug Riedmatt	Isolino di Varese 2	Length (mm)	452	0.00897973	FALSE
239	site	Zug Riedmatt	Kleiner Hafner 5	Length (mm)	634.5	0.00651489	FALSE
240	site	Zug Riedmatt	KanSan 9	Length (mm)	556.5	0.117009	FALSE
241	site	Zug Riedmatt	Zurich Parkhaus Opera	Length (mm)	492.5	0.978039	FALSE
242	site	Zug Riedmatt	Zug Sumpf	Length (mm)	97.5	1.94541e-07	TRUE
243	site	Zurich Parkhaus Opera	Arbon Bleiche 3	Length (mm)	421.5	0.315	FALSE
244	site	Zurich Parkhaus Opera	Draga	Length (mm)	720.5	1.62559e-07	TRUE
245	site	Zurich Parkhaus Opera	Egolzwil 3	Length (mm)	627	0.070287	FALSE
246	site	Zurich Parkhaus Opera	Bagnoles 1	Length (mm)	216.5	0.000346679	TRUE
247	site	Zurich Parkhaus Opera	Bagnoles 2	Length (mm)	274	0.000127196	TRUE
248	site	Zurich Parkhaus Opera	Isolino di Varese 1	Length (mm)	423.5	0.174609	FALSE
249	site	Zurich Parkhaus Opera	Isolino di Varese 2	Length (mm)	486	0.013642	FALSE
250	site	Zurich Parkhaus Opera	Kleiner Hafner 5	Length (mm)	678.5	0.011774	FALSE
251	site	Zurich Parkhaus Opera	KanSan 9	Length (mm)	594.5	0.172934	FALSE
252	site	Zurich Parkhaus Opera	Zug Riedmatt	Length (mm)	497.5	0.978039	FALSE
253	site	Zurich Parkhaus Opera	Zug Sumpf	Length (mm)	122	2.95201e-07	TRUE
254	site	Zug Sumpf	Arbon Bleiche 3	Length (mm)	725	4.92354e-05	TRUE
255	site	Zug Sumpf	Draga	Length (mm)	710	1.16702e-09	TRUE
256	site	Zug Sumpf	Egolzwil 3	Length (mm)	827	2.58425e-08	TRUE
257	site	Zug Sumpf	Bagnoles 1	Length (mm)	209	5.97501e-05	TRUE
258	site	Zug Sumpf	Bagnoles 2	Length (mm)	267	1.16758e-05	TRUE
259	site	Zug Sumpf	Isolino di Varese 1	Length (mm)	574.5	7.14269e-07	TRUE
260	site	Zug Sumpf	Isolino di Varese 2	Length (mm)	589	1.65e-07	TRUE
261	site	Zug Sumpf	Kleiner Hafner 5	Length (mm)	856.5	1.94031e-09	TRUE
262	site	Zug Sumpf	KanSan 9	Length (mm)	824.5	3.19409e-08	TRUE
263	site	Zug Sumpf	Zug Riedmatt	Length (mm)	802.5	1.94541e-07	TRUE
264	site	Zug Sumpf	Zurich Parkhaus Opera	Length (mm)	868	2.95201e-07	TRUE
265	site	Arbon Bleiche 3	Draga	PC1	361	0.993055	FALSE
266	site	Arbon Bleiche 3	Egolzwil 3	PC1	428	0.750587	FALSE
267	site	Arbon Bleiche 3	Bagnoles 1	PC1	130	0.342077	FALSE
268	site	Arbon Bleiche 3	Bagnoles 2	PC1	157	0.47358	FALSE
269	site	Arbon Bleiche 3	Isolino di Varese 1	PC1	404	0.0903034	FALSE
270	site	Arbon Bleiche 3	Isolino di Varese 2	PC1	353	0.472935	FALSE
271	site	Arbon Bleiche 3	Kleiner Hafner 5	PC1	433	0.807275	FALSE
272	site	Arbon Bleiche 3	KanSan 9	PC1	517	0.325527	FALSE
273	site	Arbon Bleiche 3	Zug Riedmatt	PC1	369	0.233989	FALSE
274	site	Arbon Bleiche 3	Zurich Parkhaus Opera	PC1	460	0.634936	FALSE
275	site	Arbon Bleiche 3	Zug Sumpf	PC1	528	0.251881	FALSE
276	site	Draga	Arbon Bleiche 3	PC1	359	0.993055	FALSE
277	site	Draga	Egolzwil 3	PC1	343	0.773938	FALSE
278	site	Draga	Bagnoles 1	PC1	107	0.287771	FALSE
279	site	Draga	Bagnoles 2	PC1	119	0.671247	FALSE
280	site	Draga	Isolino di Varese 1	PC1	329	0.0817826	FALSE
281	site	Draga	Isolino di Varese 2	PC1	279	0.546578	FALSE
282	site	Draga	Kleiner Hafner 5	PC1	337	0.695299	FALSE
283	site	Draga	KanSan 9	PC1	404	0.448907	FALSE
284	site	Draga	Zug Riedmatt	PC1	307	0.360765	FALSE
285	site	Draga	Zurich Parkhaus Opera	PC1	375	0.740391	FALSE
286	site	Draga	Zug Sumpf	PC1	419	0.30851	FALSE
287	site	Egolzwil 3	Arbon Bleiche 3	PC1	472	0.750587	FALSE
288	site	Egolzwil 3	Draga	PC1	377	0.773938	FALSE
289	site	Egolzwil 3	Bagnoles 1	PC1	142	0.156949	FALSE
290	site	Egolzwil 3	Bagnoles 2	PC1	163	0.359317	FALSE
291	site	Egolzwil 3	Isolino di Varese 1	PC1	422	0.0415199	FALSE
292	site	Egolzwil 3	Isolino di Varese 2	PC1	368	0.314995	FALSE
293	site	Egolzwil 3	Kleiner Hafner 5	PC1	447	0.970516	FALSE
294	site	Egolzwil 3	KanSan 9	PC1	537	0.200949	FALSE
295	site	Egolzwil 3	Zug Riedmatt	PC1	386	0.347828	FALSE
296	site	Egolzwil 3	Zurich Parkhaus Opera	PC1	483	0.874249	FALSE
297	site	Egolzwil 3	Zug Sumpf	PC1	550	0.141278	FALSE
298	site	Bagnoles 1	Arbon Bleiche 3	PC1	80	0.342077	FALSE
299	site	Bagnoles 1	Draga	PC1	61	0.287771	FALSE
300	site	Bagnoles 1	Egolzwil 3	PC1	68	0.156949	FALSE
301	site	Bagnoles 1	Bagnoles 2	PC1	25	0.525358	FALSE
302	site	Bagnoles 1	Isolino di Varese 1	PC1	85	0.55948	FALSE
303	site	Bagnoles 1	Isolino di Varese 2	PC1	60	0.490367	FALSE
304	site	Bagnoles 1	Kleiner Hafner 5	PC1	65	0.125586	FALSE
305	site	Bagnoles 1	KanSan 9	PC1	91	0.600621	FALSE
306	site	Bagnoles 1	Zug Riedmatt	PC1	50	0.0345649	FALSE
307	site	Bagnoles 1	Zurich Parkhaus Opera	PC1	78	0.18783	FALSE
308	site	Bagnoles 1	Zug Sumpf	PC1	99	0.831108	FALSE
309	site	Bagnoles 2	Arbon Bleiche 3	PC1	113	0.47358	FALSE
310	site	Bagnoles 2	Draga	PC1	97	0.671247	FALSE
311	site	Bagnoles 2	Egolzwil 3	PC1	107	0.359317	FALSE
312	site	Bagnoles 2	Bagnoles 1	PC1	38	0.525358	FALSE
313	site	Bagnoles 2	Isolino di Varese 1	PC1	111	0.469004	FALSE
314	site	Bagnoles 2	Isolino di Varese 2	PC1	90	0.856348	FALSE
315	site	Bagnoles 2	Kleiner Hafner 5	PC1	112	0.453255	FALSE
316	site	Bagnoles 2	KanSan 9	PC1	135	1	FALSE
317	site	Bagnoles 2	Zug Riedmatt	PC1	95	0.18795	FALSE
318	site	Bagnoles 2	Zurich Parkhaus Opera	PC1	116	0.326638	FALSE
319	site	Bagnoles 2	Zug Sumpf	PC1	146	0.726339	FALSE
320	site	Isolino di Varese 1	Arbon Bleiche 3	PC1	226	0.0903034	FALSE
321	site	Isolino di Varese 1	Draga	PC1	175	0.0817826	FALSE
322	site	Isolino di Varese 1	Egolzwil 3	PC1	208	0.0415199	FALSE
323	site	Isolino di Varese 1	Bagnoles 1	PC1	62	0.55948	FALSE
324	site	Isolino di Varese 1	Bagnoles 2	PC1	78	0.469004	FALSE
325	site	Isolino di Varese 1	Isolino di Varese 2	PC1	190	0.450446	FALSE
326	site	Isolino di Varese 1	Kleiner Hafner 5	PC1	211	0.0476043	FALSE
327	site	Isolino di Varese 1	KanSan 9	PC1	276	0.461213	FALSE
328	site	Isolino di Varese 1	Zug Riedmatt	PC1	184	0.0125024	FALSE
329	site	Isolino di Varese 1	Zurich Parkhaus Opera	PC1	227	0.03473	FALSE
330	site	Isolino di Varese 1	Zug Sumpf	PC1	257	0.271118	FALSE
331	site	Isolino di Varese 2	Arbon Bleiche 3	PC1	277	0.472935	FALSE
332	site	Isolino di Varese 2	Draga	PC1	225	0.546578	FALSE
333	site	Isolino di Varese 2	Egolzwil 3	PC1	262	0.314995	FALSE
334	site	Isolino di Varese 2	Bagnoles 1	PC1	87	0.490367	FALSE
335	site	Isolino di Varese 2	Bagnoles 2	PC1	99	0.856348	FALSE
336	site	Isolino di Varese 2	Isolino di Varese 1	PC1	251	0.450446	FALSE
337	site	Isolino di Varese 2	Kleiner Hafner 5	PC1	264	0.333785	FALSE
338	site	Isolino di Varese 2	KanSan 9	PC1	317	0.977097	FALSE
339	site	Isolino di Varese 2	Zug Riedmatt	PC1	228	0.0978188	FALSE
340	site	Isolino di Varese 2	Zurich Parkhaus Opera	PC1	285	0.279092	FALSE
341	site	Isolino di Varese 2	Zug Sumpf	PC1	333	0.737676	FALSE
342	site	Kleiner Hafner 5	Arbon Bleiche 3	PC1	467	0.807275	FALSE
343	site	Kleiner Hafner 5	Draga	PC1	383	0.695299	FALSE
344	site	Kleiner Hafner 5	Egolzwil 3	PC1	453	0.970516	FALSE
345	site	Kleiner Hafner 5	Bagnoles 1	PC1	145	0.125586	FALSE
346	site	Kleiner Hafner 5	Bagnoles 2	PC1	158	0.453255	FALSE
347	site	Kleiner Hafner 5	Isolino di Varese 1	PC1	419	0.0476043	FALSE
348	site	Kleiner Hafner 5	Isolino di Varese 2	PC1	366	0.333785	FALSE
349	site	Kleiner Hafner 5	KanSan 9	PC1	534	0.217017	FALSE
350	site	Kleiner Hafner 5	Zug Riedmatt	PC1	398	0.446419	FALSE
351	site	Kleiner Hafner 5	Zurich Parkhaus Opera	PC1	485	0.895981	FALSE
352	site	Kleiner Hafner 5	Zug Sumpf	PC1	556	0.118817	FALSE
353	site	KanSan 9	Arbon Bleiche 3	PC1	383	0.325527	FALSE
354	site	KanSan 9	Draga	PC1	316	0.448907	FALSE
355	site	KanSan 9	Egolzwil 3	PC1	363	0.200949	FALSE
356	site	KanSan 9	Bagnoles 1	PC1	119	0.600621	FALSE
357	site	KanSan 9	Bagnoles 2	PC1	135	1	FALSE
358	site	KanSan 9	Isolino di Varese 1	PC1	354	0.461213	FALSE
359	site	KanSan 9	Isolino di Varese 2	PC1	313	0.977097	FALSE
360	site	KanSan 9	Kleiner Hafner 5	PC1	366	0.217017	FALSE
361	site	KanSan 9	Zug Riedmatt	PC1	311	0.040595	FALSE
362	site	KanSan 9	Zurich Parkhaus Opera	PC1	384	0.128334	FALSE
363	site	KanSan 9	Zug Sumpf	PC1	454	0.958731	FALSE
364	site	Zug Riedmatt	Arbon Bleiche 3	PC1	531	0.233989	FALSE
365	site	Zug Riedmatt	Draga	PC1	413	0.360765	FALSE
366	site	Zug Riedmatt	Egolzwil 3	PC1	514	0.347828	FALSE
367	site	Zug Riedmatt	Bagnoles 1	PC1	160	0.0345649	FALSE
368	site	Zug Riedmatt	Bagnoles 2	PC1	175	0.18795	FALSE
369	site	Zug Riedmatt	Isolino di Varese 1	PC1	446	0.0125024	FALSE
370	site	Zug Riedmatt	Isolino di Varese 2	PC1	402	0.0978188	FALSE
371	site	Zug Riedmatt	Kleiner Hafner 5	PC1	502	0.446419	FALSE
372	site	Zug Riedmatt	KanSan 9	PC1	589	0.040595	FALSE
373	site	Zug Riedmatt	Zurich Parkhaus Opera	PC1	554	0.420774	FALSE
374	site	Zug Riedmatt	Zug Sumpf	PC1	603	0.0241569	FALSE
375	site	Zurich Parkhaus Opera	Arbon Bleiche 3	PC1	530	0.634936	FALSE
376	site	Zurich Parkhaus Opera	Draga	PC1	417	0.740391	FALSE
377	site	Zurich Parkhaus Opera	Egolzwil 3	PC1	507	0.874249	FALSE
378	site	Zurich Parkhaus Opera	Bagnoles 1	PC1	153	0.18783	FALSE
379	site	Zurich Parkhaus Opera	Bagnoles 2	PC1	181	0.326638	FALSE
380	site	Zurich Parkhaus Opera	Isolino di Varese 1	PC1	466	0.03473	FALSE
381	site	Zurich Parkhaus Opera	Isolino di Varese 2	PC1	408	0.279092	FALSE
382	site	Zurich Parkhaus Opera	Kleiner Hafner 5	PC1	505	0.895981	FALSE
383	site	Zurich Parkhaus Opera	KanSan 9	PC1	606	0.128334	FALSE
384	site	Zurich Parkhaus Opera	Zug Riedmatt	PC1	436	0.420774	FALSE
385	site	Zurich Parkhaus Opera	Zug Sumpf	PC1	608	0.121567	FALSE
386	site	Zug Sumpf	Arbon Bleiche 3	PC1	372	0.251881	FALSE
387	site	Zug Sumpf	Draga	PC1	301	0.30851	FALSE
388	site	Zug Sumpf	Egolzwil 3	PC1	350	0.141278	FALSE
389	site	Zug Sumpf	Bagnoles 1	PC1	111	0.831108	FALSE
390	site	Zug Sumpf	Bagnoles 2	PC1	124	0.726339	FALSE
391	site	Zug Sumpf	Isolino di Varese 1	PC1	373	0.271118	FALSE
392	site	Zug Sumpf	Isolino di Varese 2	PC1	297	0.737676	FALSE
393	site	Zug Sumpf	Kleiner Hafner 5	PC1	344	0.118817	FALSE
394	site	Zug Sumpf	KanSan 9	PC1	446	0.958731	FALSE
395	site	Zug Sumpf	Zug Riedmatt	PC1	297	0.0241569	FALSE
396	site	Zug Sumpf	Zurich Parkhaus Opera	PC1	382	0.121567	FALSE
397	site	Arbon Bleiche 3	Draga	PC2	270	0.119234	FALSE
398	site	Arbon Bleiche 3	Egolzwil 3	PC2	454	0.958731	FALSE
399	site	Arbon Bleiche 3	Bagnoles 1	PC2	130	0.342077	FALSE
400	site	Arbon Bleiche 3	Bagnoles 2	PC2	167	0.293718	FALSE
401	site	Arbon Bleiche 3	Isolino di Varese 1	PC2	331	0.766731	FALSE
402	site	Arbon Bleiche 3	Isolino di Varese 2	PC2	285	0.572346	FALSE
403	site	Arbon Bleiche 3	Kleiner Hafner 5	PC2	424	0.706171	FALSE
404	site	Arbon Bleiche 3	KanSan 9	PC2	509	0.3871	FALSE
405	site	Arbon Bleiche 3	Zug Riedmatt	PC2	492	0.53951	FALSE
406	site	Arbon Bleiche 3	Zurich Parkhaus Opera	PC2	445	0.495731	FALSE
407	site	Arbon Bleiche 3	Zug Sumpf	PC2	405	0.510598	FALSE
408	site	Draga	Arbon Bleiche 3	PC2	450	0.119234	FALSE
409	site	Draga	Egolzwil 3	PC2	464	0.071592	FALSE
410	site	Draga	Bagnoles 1	PC2	123	0.0689184	FALSE
411	site	Draga	Bagnoles 2	PC2	160	0.037364	FALSE
412	site	Draga	Isolino di Varese 1	PC2	341	0.0440679	FALSE
413	site	Draga	Isolino di Varese 2	PC2	292	0.368836	FALSE
414	site	Draga	Kleiner Hafner 5	PC2	443	0.150962	FALSE
415	site	Draga	KanSan 9	PC2	497	0.0174939	FALSE
416	site	Draga	Zug Riedmatt	PC2	502	0.0137704	FALSE
417	site	Draga	Zurich Parkhaus Opera	PC2	471	0.228543	FALSE
418	site	Draga	Zug Sumpf	PC2	417	0.325342	FALSE
419	site	Egolzwil 3	Arbon Bleiche 3	PC2	446	0.958731	FALSE
420	site	Egolzwil 3	Draga	PC2	256	0.071592	FALSE
421	site	Egolzwil 3	Bagnoles 1	PC2	132	0.304126	FALSE
422	site	Egolzwil 3	Bagnoles 2	PC2	164	0.342112	FALSE
423	site	Egolzwil 3	Isolino di Varese 1	PC2	323	0.885862	FALSE
424	site	Egolzwil 3	Isolino di Varese 2	PC2	274	0.438264	FALSE
425	site	Egolzwil 3	Kleiner Hafner 5	PC2	413	0.589451	FALSE
426	site	Egolzwil 3	KanSan 9	PC2	490	0.559231	FALSE
427	site	Egolzwil 3	Zug Riedmatt	PC2	481	0.652044	FALSE
428	site	Egolzwil 3	Zurich Parkhaus Opera	PC2	435	0.412877	FALSE
429	site	Egolzwil 3	Zug Sumpf	PC2	401	0.473347	FALSE
430	site	Bagnoles 1	Arbon Bleiche 3	PC2	80	0.342077	FALSE
431	site	Bagnoles 1	Draga	PC2	45	0.0689184	FALSE
432	site	Bagnoles 1	Egolzwil 3	PC2	78	0.304126	FALSE
433	site	Bagnoles 1	Bagnoles 2	PC2	33	0.9157	FALSE
434	site	Bagnoles 1	Isolino di Varese 1	PC2	61	0.52434	FALSE
435	site	Bagnoles 1	Isolino di Varese 2	PC2	52	0.265205	FALSE
436	site	Bagnoles 1	Kleiner Hafner 5	PC2	73	0.22189	FALSE
437	site	Bagnoles 1	KanSan 9	PC2	94	0.683881	FALSE
438	site	Bagnoles 1	Zug Riedmatt	PC2	90	0.573921	FALSE
439	site	Bagnoles 1	Zurich Parkhaus Opera	PC2	77	0.176177	FALSE
440	site	Bagnoles 1	Zug Sumpf	PC2	71	0.193918	FALSE
441	site	Bagnoles 2	Arbon Bleiche 3	PC2	103	0.293718	FALSE
442	site	Bagnoles 2	Draga	PC2	56	0.037364	FALSE
443	site	Bagnoles 2	Egolzwil 3	PC2	106	0.342112	FALSE
444	site	Bagnoles 2	Bagnoles 1	PC2	30	0.9157	FALSE
445	site	Bagnoles 2	Isolino di Varese 1	PC2	74	0.365399	FALSE
446	site	Bagnoles 2	Isolino di Varese 2	PC2	65	0.189374	FALSE
447	site	Bagnoles 2	Kleiner Hafner 5	PC2	86	0.10595	FALSE
448	site	Bagnoles 2	KanSan 9	PC2	111	0.433431	FALSE
449	site	Bagnoles 2	Zug Riedmatt	PC2	106	0.342112	FALSE
450	site	Bagnoles 2	Zurich Parkhaus Opera	PC2	96	0.110942	FALSE
451	site	Bagnoles 2	Zug Sumpf	PC2	86	0.10595	FALSE
452	site	Isolino di Varese 1	Arbon Bleiche 3	PC2	299	0.766731	FALSE
453	site	Isolino di Varese 1	Draga	PC2	163	0.0440679	FALSE
454	site	Isolino di Varese 1	Egolzwil 3	PC2	307	0.885862	FALSE
455	site	Isolino di Varese 1	Bagnoles 1	PC2	86	0.52434	FALSE
456	site	Isolino di Varese 1	Bagnoles 2	PC2	115	0.365399	FALSE
457	site	Isolino di Varese 1	Isolino di Varese 2	PC2	184	0.365144	FALSE
458	site	Isolino di Varese 1	Kleiner Hafner 5	PC2	282	0.533931	FALSE
459	site	Isolino di Varese 1	KanSan 9	PC2	337	0.680715	FALSE
460	site	Isolino di Varese 1	Zug Riedmatt	PC2	339	0.652879	FALSE
461	site	Isolino di Varese 1	Zurich Parkhaus Opera	PC2	286	0.287049	FALSE
462	site	Isolino di Varese 1	Zug Sumpf	PC2	260	0.296914	FALSE
463	site	Isolino di Varese 2	Arbon Bleiche 3	PC2	345	0.572346	FALSE
464	site	Isolino di Varese 2	Draga	PC2	212	0.368836	FALSE
465	site	Isolino di Varese 2	Egolzwil 3	PC2	356	0.438264	FALSE
466	site	Isolino di Varese 2	Bagnoles 1	PC2	95	0.265205	FALSE
467	site	Isolino di Varese 2	Bagnoles 2	PC2	124	0.189374	FALSE
468	site	Isolino di Varese 2	Isolino di Varese 1	PC2	257	0.365144	FALSE
469	site	Isolino di Varese 2	Kleiner Hafner 5	PC2	332	0.75216	FALSE
470	site	Isolino di Varese 2	KanSan 9	PC2	375	0.2548	FALSE
471	site	Isolino di Varese 2	Zug Riedmatt	PC2	381	0.209986	FALSE
472	site	Isolino di Varese 2	Zurich Parkhaus Opera	PC2	347	1	FALSE
473	site	Isolino di Varese 2	Zug Sumpf	PC2	312	0.961838	FALSE
474	site	Kleiner Hafner 5	Arbon Bleiche 3	PC2	476	0.706171	FALSE
475	site	Kleiner Hafner 5	Draga	PC2	277	0.150962	FALSE
476	site	Kleiner Hafner 5	Egolzwil 3	PC2	487	0.589451	FALSE
477	site	Kleiner Hafner 5	Bagnoles 1	PC2	137	0.22189	FALSE
478	site	Kleiner Hafner 5	Bagnoles 2	PC2	184	0.10595	FALSE
479	site	Kleiner Hafner 5	Isolino di Varese 1	PC2	348	0.533931	FALSE
480	site	Kleiner Hafner 5	Isolino di Varese 2	PC2	298	0.75216	FALSE
481	site	Kleiner Hafner 5	KanSan 9	PC2	528	0.251881	FALSE
482	site	Kleiner Hafner 5	Zug Riedmatt	PC2	523	0.283778	FALSE
483	site	Kleiner Hafner 5	Zurich Parkhaus Opera	PC2	479	0.831084	FALSE
484	site	Kleiner Hafner 5	Zug Sumpf	PC2	441	0.899995	FALSE
485	site	KanSan 9	Arbon Bleiche 3	PC2	391	0.3871	FALSE
486	site	KanSan 9	Draga	PC2	223	0.0174939	FALSE
487	site	KanSan 9	Egolzwil 3	PC2	410	0.559231	FALSE
488	site	KanSan 9	Bagnoles 1	PC2	116	0.683881	FALSE
489	site	KanSan 9	Bagnoles 2	PC2	159	0.433431	FALSE
490	site	KanSan 9	Isolino di Varese 1	PC2	293	0.680715	FALSE
491	site	KanSan 9	Isolino di Varese 2	PC2	255	0.2548	FALSE
492	site	KanSan 9	Kleiner Hafner 5	PC2	372	0.251881	FALSE
493	site	KanSan 9	Zug Riedmatt	PC2	430	0.77312	FALSE
494	site	KanSan 9	Zurich Parkhaus Opera	PC2	385	0.131825	FALSE
495	site	KanSan 9	Zug Sumpf	PC2	352	0.149449	FALSE
496	site	Zug Riedmatt	Arbon Bleiche 3	PC2	408	0.53951	FALSE
497	site	Zug Riedmatt	Draga	PC2	218	0.0137704	FALSE
498	site	Zug Riedmatt	Egolzwil 3	PC2	419	0.652044	FALSE
499	site	Zug Riedmatt	Bagnoles 1	PC2	120	0.573921	FALSE
500	site	Zug Riedmatt	Bagnoles 2	PC2	164	0.342112	FALSE
501	site	Zug Riedmatt	Isolino di Varese 1	PC2	291	0.652879	FALSE
502	site	Zug Riedmatt	Isolino di Varese 2	PC2	249	0.209986	FALSE
503	site	Zug Riedmatt	Kleiner Hafner 5	PC2	377	0.283778	FALSE
504	site	Zug Riedmatt	KanSan 9	PC2	470	0.77312	FALSE
505	site	Zug Riedmatt	Zurich Parkhaus Opera	PC2	400	0.193425	FALSE
506	site	Zug Riedmatt	Zug Sumpf	PC2	356	0.166866	FALSE
507	site	Zurich Parkhaus Opera	Arbon Bleiche 3	PC2	545	0.495731	FALSE
508	site	Zurich Parkhaus Opera	Draga	PC2	321	0.228543	FALSE
509	site	Zurich Parkhaus Opera	Egolzwil 3	PC2	555	0.412877	FALSE
510	site	Zurich Parkhaus Opera	Bagnoles 1	PC2	154	0.176177	FALSE
511	site	Zurich Parkhaus Opera	Bagnoles 2	PC2	201	0.110942	FALSE
512	site	Zurich Parkhaus Opera	Isolino di Varese 1	PC2	407	0.287049	FALSE
513	site	Zurich Parkhaus Opera	Isolino di Varese 2	PC2	346	1	FALSE
514	site	Zurich Parkhaus Opera	Kleiner Hafner 5	PC2	511	0.831084	FALSE
515	site	Zurich Parkhaus Opera	KanSan 9	PC2	605	0.131825	FALSE
516	site	Zurich Parkhaus Opera	Zug Riedmatt	PC2	590	0.193425	FALSE
517	site	Zurich Parkhaus Opera	Zug Sumpf	PC2	486	0.906878	FALSE
518	site	Zug Sumpf	Arbon Bleiche 3	PC2	495	0.510598	FALSE
519	site	Zug Sumpf	Draga	PC2	303	0.325342	FALSE
520	site	Zug Sumpf	Egolzwil 3	PC2	499	0.473347	FALSE
521	site	Zug Sumpf	Bagnoles 1	PC2	139	0.193918	FALSE
522	site	Zug Sumpf	Bagnoles 2	PC2	184	0.10595	FALSE
523	site	Zug Sumpf	Isolino di Varese 1	PC2	370	0.296914	FALSE
524	site	Zug Sumpf	Isolino di Varese 2	PC2	318	0.961838	FALSE
525	site	Zug Sumpf	Kleiner Hafner 5	PC2	459	0.899995	FALSE
526	site	Zug Sumpf	KanSan 9	PC2	548	0.149449	FALSE
527	site	Zug Sumpf	Zug Riedmatt	PC2	544	0.166866	FALSE
528	site	Zug Sumpf	Zurich Parkhaus Opera	PC2	504	0.906878	FALSE
529	site	Arbon Bleiche 3	Draga	PC3	375	0.800722	FALSE
530	site	Arbon Bleiche 3	Egolzwil 3	PC3	416	0.620404	FALSE
531	site	Arbon Bleiche 3	Bagnoles 1	PC3	69	0.168626	FALSE
532	site	Arbon Bleiche 3	Bagnoles 2	PC3	79	0.0643135	FALSE
533	site	Arbon Bleiche 3	Isolino di Varese 1	PC3	276	0.461213	FALSE
534	site	Arbon Bleiche 3	Isolino di Varese 2	PC3	345	0.572346	FALSE
535	site	Arbon Bleiche 3	Kleiner Hafner 5	PC3	482	0.641424	FALSE
536	site	Arbon Bleiche 3	KanSan 9	PC3	489	0.56922	FALSE
537	site	Arbon Bleiche 3	Zug Riedmatt	PC3	453	0.970516	FALSE
538	site	Arbon Bleiche 3	Zurich Parkhaus Opera	PC3	500	0.950619	FALSE
539	site	Arbon Bleiche 3	Zug Sumpf	PC3	677	0.000811998	TRUE
540	site	Draga	Arbon Bleiche 3	PC3	345	0.800722	FALSE
541	site	Draga	Egolzwil 3	PC3	323	0.525178	FALSE
542	site	Draga	Bagnoles 1	PC3	58	0.228295	FALSE
543	site	Draga	Bagnoles 2	PC3	66	0.0934373	FALSE
544	site	Draga	Isolino di Varese 1	PC3	224	0.531547	FALSE
545	site	Draga	Isolino di Varese 2	PC3	264	0.793604	FALSE
546	site	Draga	Kleiner Hafner 5	PC3	355	0.937562	FALSE
547	site	Draga	KanSan 9	PC3	389	0.619809	FALSE
548	site	Draga	Zug Riedmatt	PC3	351	0.88237	FALSE
549	site	Draga	Zurich Parkhaus Opera	PC3	375	0.740391	FALSE
550	site	Draga	Zug Sumpf	PC3	522	0.00493335	FALSE
551	site	Egolzwil 3	Arbon Bleiche 3	PC3	484	0.620404	FALSE
552	site	Egolzwil 3	Draga	PC3	397	0.525178	FALSE
553	site	Egolzwil 3	Bagnoles 1	PC3	72	0.207563	FALSE
554	site	Egolzwil 3	Bagnoles 2	PC3	85	0.0989429	FALSE
555	site	Egolzwil 3	Isolino di Varese 1	PC3	292	0.66674	FALSE
556	site	Egolzwil 3	Isolino di Varese 2	PC3	358	0.415985	FALSE
557	site	Egolzwil 3	Kleiner Hafner 5	PC3	515	0.340288	FALSE
558	site	Egolzwil 3	KanSan 9	PC3	527	0.258051	FALSE
559	site	Egolzwil 3	Zug Riedmatt	PC3	479	0.673495	FALSE
560	site	Egolzwil 3	Zurich Parkhaus Opera	PC3	522	0.71534	FALSE
561	site	Egolzwil 3	Zug Sumpf	PC3	708	0.000140669	TRUE
562	site	Bagnoles 1	Arbon Bleiche 3	PC3	141	0.168626	FALSE
563	site	Bagnoles 1	Draga	PC3	110	0.228295	FALSE
564	site	Bagnoles 1	Egolzwil 3	PC3	138	0.207563	FALSE
565	site	Bagnoles 1	Bagnoles 2	PC3	28	0.750824	FALSE
566	site	Bagnoles 1	Isolino di Varese 1	PC3	89	0.426127	FALSE
567	site	Bagnoles 1	Isolino di Varese 2	PC3	92	0.339575	FALSE
568	site	Bagnoles 1	Kleiner Hafner 5	PC3	139	0.193918	FALSE
569	site	Bagnoles 1	KanSan 9	PC3	141	0.168626	FALSE
570	site	Bagnoles 1	Zug Riedmatt	PC3	135	0.25264	FALSE
571	site	Bagnoles 1	Zurich Parkhaus Opera	PC3	142	0.354717	FALSE
572	site	Bagnoles 1	Zug Sumpf	PC3	169	0.0138001	FALSE
573	site	Bagnoles 2	Arbon Bleiche 3	PC3	191	0.0643135	FALSE
574	site	Bagnoles 2	Draga	PC3	150	0.0934373	FALSE
575	site	Bagnoles 2	Egolzwil 3	PC3	185	0.0989429	FALSE
576	site	Bagnoles 2	Bagnoles 1	PC3	35	0.750824	FALSE
577	site	Bagnoles 2	Isolino di Varese 1	PC3	120	0.257884	FALSE
578	site	Bagnoles 2	Isolino di Varese 2	PC3	131	0.103265	FALSE
579	site	Bagnoles 2	Kleiner Hafner 5	PC3	189	0.0745321	FALSE
580	site	Bagnoles 2	KanSan 9	PC3	196	0.0437303	FALSE
581	site	Bagnoles 2	Zug Riedmatt	PC3	187	0.0860401	FALSE
582	site	Bagnoles 2	Zurich Parkhaus Opera	PC3	194	0.167771	FALSE
583	site	Bagnoles 2	Zug Sumpf	PC3	232	0.00129689	FALSE
584	site	Isolino di Varese 1	Arbon Bleiche 3	PC3	354	0.461213	FALSE
585	site	Isolino di Varese 1	Draga	PC3	280	0.531547	FALSE
586	site	Isolino di Varese 1	Egolzwil 3	PC3	338	0.66674	FALSE
587	site	Isolino di Varese 1	Bagnoles 1	PC3	58	0.426127	FALSE
588	site	Isolino di Varese 1	Bagnoles 2	PC3	69	0.257884	FALSE
589	site	Isolino di Varese 1	Isolino di Varese 2	PC3	256	0.378615	FALSE
590	site	Isolino di Varese 1	Kleiner Hafner 5	PC3	361	0.383851	FALSE
591	site	Isolino di Varese 1	KanSan 9	PC3	373	0.271118	FALSE
592	site	Isolino di Varese 1	Zug Riedmatt	PC3	349	0.521422	FALSE
593	site	Isolino di Varese 1	Zurich Parkhaus Opera	PC3	370	0.683198	FALSE
594	site	Isolino di Varese 1	Zug Sumpf	PC3	497	0.000513289	TRUE
595	site	Isolino di Varese 2	Arbon Bleiche 3	PC3	285	0.572346	FALSE
596	site	Isolino di Varese 2	Draga	PC3	240	0.793604	FALSE
597	site	Isolino di Varese 2	Egolzwil 3	PC3	272	0.415985	FALSE
598	site	Isolino di Varese 2	Bagnoles 1	PC3	55	0.339575	FALSE
599	site	Isolino di Varese 2	Bagnoles 2	PC3	58	0.103265	FALSE
600	site	Isolino di Varese 2	Isolino di Varese 1	PC3	185	0.378615	FALSE
601	site	Isolino di Varese 2	Kleiner Hafner 5	PC3	289	0.625519	FALSE
602	site	Isolino di Varese 2	KanSan 9	PC3	318	0.961838	FALSE
603	site	Isolino di Varese 2	Zug Riedmatt	PC3	292	0.66674	FALSE
604	site	Isolino di Varese 2	Zurich Parkhaus Opera	PC3	303	0.445477	FALSE
605	site	Isolino di Varese 2	Zug Sumpf	PC3	444	0.0139186	FALSE
606	site	Kleiner Hafner 5	Arbon Bleiche 3	PC3	418	0.641424	FALSE
607	site	Kleiner Hafner 5	Draga	PC3	365	0.937562	FALSE
608	site	Kleiner Hafner 5	Egolzwil 3	PC3	385	0.340288	FALSE
609	site	Kleiner Hafner 5	Bagnoles 1	PC3	71	0.193918	FALSE
610	site	Kleiner Hafner 5	Bagnoles 2	PC3	81	0.0745321	FALSE
611	site	Kleiner Hafner 5	Isolino di Varese 1	PC3	269	0.383851	FALSE
612	site	Kleiner Hafner 5	Isolino di Varese 2	PC3	341	0.625519	FALSE
613	site	Kleiner Hafner 5	KanSan 9	PC3	478	0.684323	FALSE
614	site	Kleiner Hafner 5	Zug Riedmatt	PC3	432	0.795846	FALSE
615	site	Kleiner Hafner 5	Zurich Parkhaus Opera	PC3	475	0.788422	FALSE
616	site	Kleiner Hafner 5	Zug Sumpf	PC3	661	0.00185748	FALSE
617	site	KanSan 9	Arbon Bleiche 3	PC3	411	0.56922	FALSE
618	site	KanSan 9	Draga	PC3	331	0.619809	FALSE
619	site	KanSan 9	Egolzwil 3	PC3	373	0.258051	FALSE
620	site	KanSan 9	Bagnoles 1	PC3	69	0.168626	FALSE
621	site	KanSan 9	Bagnoles 2	PC3	74	0.0437303	FALSE
622	site	KanSan 9	Isolino di Varese 1	PC3	257	0.271118	FALSE
623	site	KanSan 9	Isolino di Varese 2	PC3	312	0.961838	FALSE
624	site	KanSan 9	Kleiner Hafner 5	PC3	422	0.684323	FALSE
625	site	KanSan 9	Zug Riedmatt	PC3	414	0.599689	FALSE
626	site	KanSan 9	Zurich Parkhaus Opera	PC3	433	0.397349	FALSE
627	site	KanSan 9	Zug Sumpf	PC3	632	0.00728836	FALSE
628	site	Zug Riedmatt	Arbon Bleiche 3	PC3	447	0.970516	FALSE
629	site	Zug Riedmatt	Draga	PC3	369	0.88237	FALSE
630	site	Zug Riedmatt	Egolzwil 3	PC3	421	0.673495	FALSE
631	site	Zug Riedmatt	Bagnoles 1	PC3	75	0.25264	FALSE
632	site	Zug Riedmatt	Bagnoles 2	PC3	83	0.0860401	FALSE
633	site	Zug Riedmatt	Isolino di Varese 1	PC3	281	0.521422	FALSE
634	site	Zug Riedmatt	Isolino di Varese 2	PC3	338	0.66674	FALSE
635	site	Zug Riedmatt	Kleiner Hafner 5	PC3	468	0.795846	FALSE
636	site	Zug Riedmatt	KanSan 9	PC3	486	0.599689	FALSE
637	site	Zug Riedmatt	Zurich Parkhaus Opera	PC3	477	0.809682	FALSE
638	site	Zug Riedmatt	Zug Sumpf	PC3	669	0.00123618	FALSE
639	site	Zurich Parkhaus Opera	Arbon Bleiche 3	PC3	490	0.950619	FALSE
640	site	Zurich Parkhaus Opera	Draga	PC3	417	0.740391	FALSE
641	site	Zurich Parkhaus Opera	Egolzwil 3	PC3	468	0.71534	FALSE
642	site	Zurich Parkhaus Opera	Bagnoles 1	PC3	89	0.354717	FALSE
643	site	Zurich Parkhaus Opera	Bagnoles 2	PC3	103	0.167771	FALSE
644	site	Zurich Parkhaus Opera	Isolino di Varese 1	PC3	323	0.683198	FALSE
645	site	Zurich Parkhaus Opera	Isolino di Varese 2	PC3	390	0.445477	FALSE
646	site	Zurich Parkhaus Opera	Kleiner Hafner 5	PC3	515	0.788422	FALSE
647	site	Zurich Parkhaus Opera	KanSan 9	PC3	557	0.397349	FALSE
648	site	Zurich Parkhaus Opera	Zug Riedmatt	PC3	513	0.809682	FALSE
649	site	Zurich Parkhaus Opera	Zug Sumpf	PC3	759	0.000287512	TRUE
650	site	Zug Sumpf	Arbon Bleiche 3	PC3	223	0.000811998	TRUE
651	site	Zug Sumpf	Draga	PC3	198	0.00493335	FALSE
652	site	Zug Sumpf	Egolzwil 3	PC3	192	0.000140669	TRUE
653	site	Zug Sumpf	Bagnoles 1	PC3	41	0.0138001	FALSE
654	site	Zug Sumpf	Bagnoles 2	PC3	38	0.00129689	FALSE
655	site	Zug Sumpf	Isolino di Varese 1	PC3	133	0.000513289	TRUE
656	site	Zug Sumpf	Isolino di Varese 2	PC3	186	0.0139186	FALSE
657	site	Zug Sumpf	Kleiner Hafner 5	PC3	239	0.00185748	FALSE
658	site	Zug Sumpf	KanSan 9	PC3	268	0.00728836	FALSE
659	site	Zug Sumpf	Zug Riedmatt	PC3	231	0.00123618	FALSE
660	site	Zug Sumpf	Zurich Parkhaus Opera	PC3	231	0.000287512	TRUE
661	site	Arbon Bleiche 3	Draga	Width (mm)	658.5	2.12894e-07	TRUE
662	site	Arbon Bleiche 3	Egolzwil 3	Width (mm)	607.5	0.0202681	FALSE
663	site	Arbon Bleiche 3	Bagnoles 1	Width (mm)	201	0.000212603	TRUE
664	site	Arbon Bleiche 3	Bagnoles 2	Width (mm)	254	7.80207e-05	TRUE
665	site	Arbon Bleiche 3	Isolino di Varese 1	Width (mm)	422.5	0.0405455	FALSE
666	site	Arbon Bleiche 3	Isolino di Varese 2	Width (mm)	462.5	0.00489386	FALSE
667	site	Arbon Bleiche 3	Kleiner Hafner 5	Width (mm)	639.5	0.00519568	FALSE
668	site	Arbon Bleiche 3	KanSan 9	Width (mm)	592	0.0364129	FALSE
669	site	Arbon Bleiche 3	Zug Riedmatt	Width (mm)	528.5	0.248769	FALSE
670	site	Arbon Bleiche 3	Zurich Parkhaus Opera	Width (mm)	566	0.331877	FALSE
671	site	Arbon Bleiche 3	Zug Sumpf	Width (mm)	132.5	2.76902e-06	TRUE
672	site	Draga	Arbon Bleiche 3	Width (mm)	61.5	2.12894e-07	TRUE
673	site	Draga	Egolzwil 3	Width (mm)	117	2.42288e-05	TRUE
674	site	Draga	Bagnoles 1	Width (mm)	90.5	0.776792	FALSE
675	site	Draga	Bagnoles 2	Width (mm)	147.5	0.114854	FALSE
676	site	Draga	Isolino di Varese 1	Width (mm)	110.5	0.00133481	FALSE
677	site	Draga	Isolino di Varese 2	Width (mm)	135	0.00803183	FALSE
678	site	Draga	Kleiner Hafner 5	Width (mm)	117.5	2.51642e-05	TRUE
679	site	Draga	KanSan 9	Width (mm)	91	2.94515e-06	TRUE
680	site	Draga	Zug Riedmatt	Width (mm)	73.5	6.39448e-07	TRUE
681	site	Draga	Zurich Parkhaus Opera	Width (mm)	92	9.30953e-07	TRUE
682	site	Draga	Zug Sumpf	Width (mm)	3	5.43139e-10	TRUE
683	site	Egolzwil 3	Arbon Bleiche 3	Width (mm)	292.5	0.0202681	FALSE
684	site	Egolzwil 3	Draga	Width (mm)	603	2.42288e-05	TRUE
685	site	Egolzwil 3	Bagnoles 1	Width (mm)	195	0.000518384	TRUE
686	site	Egolzwil 3	Bagnoles 2	Width (mm)	238	0.000632721	TRUE
687	site	Egolzwil 3	Isolino di Varese 1	Width (mm)	331.5	0.759408	FALSE
688	site	Egolzwil 3	Isolino di Varese 2	Width (mm)	366	0.333708	FALSE
689	site	Egolzwil 3	Kleiner Hafner 5	Width (mm)	465	0.830213	FALSE
690	site	Egolzwil 3	KanSan 9	Width (mm)	411.5	0.574124	FALSE
691	site	Egolzwil 3	Zug Riedmatt	Width (mm)	358.5	0.178447	FALSE
692	site	Egolzwil 3	Zurich Parkhaus Opera	Width (mm)	379.5	0.113466	FALSE
693	site	Egolzwil 3	Zug Sumpf	Width (mm)	37.5	1.11606e-09	TRUE
694	site	Bagnoles 1	Arbon Bleiche 3	Width (mm)	9	0.000212603	TRUE
695	site	Bagnoles 1	Draga	Width (mm)	77.5	0.776792	FALSE
696	site	Bagnoles 1	Egolzwil 3	Width (mm)	15	0.000518384	TRUE
697	site	Bagnoles 1	Bagnoles 2	Width (mm)	39	0.458388	FALSE
698	site	Bagnoles 1	Isolino di Varese 1	Width (mm)	28.5	0.0181789	FALSE
699	site	Bagnoles 1	Isolino di Varese 2	Width (mm)	28.5	0.0181948	FALSE
700	site	Bagnoles 1	Kleiner Hafner 5	Width (mm)	15	0.000517193	TRUE
701	site	Bagnoles 1	KanSan 9	Width (mm)	10.5	0.000265877	TRUE
702	site	Bagnoles 1	Zug Riedmatt	Width (mm)	7	0.000155708	TRUE
703	site	Bagnoles 1	Zurich Parkhaus Opera	Width (mm)	12	0.000245739	TRUE
704	site	Bagnoles 1	Zug Sumpf	Width (mm)	0	5.06047e-05	TRUE
705	site	Bagnoles 2	Arbon Bleiche 3	Width (mm)	16	7.80207e-05	TRUE
706	site	Bagnoles 2	Draga	Width (mm)	68.5	0.114854	FALSE
707	site	Bagnoles 2	Egolzwil 3	Width (mm)	32	0.000632721	TRUE
708	site	Bagnoles 2	Bagnoles 1	Width (mm)	24	0.458388	FALSE
709	site	Bagnoles 2	Isolino di Varese 1	Width (mm)	28.5	0.00302087	FALSE
710	site	Bagnoles 2	Isolino di Varese 2	Width (mm)	35.5	0.00808794	FALSE
711	site	Bagnoles 2	Kleiner Hafner 5	Width (mm)	30	0.000493257	TRUE
712	site	Bagnoles 2	KanSan 9	Width (mm)	23	0.000200969	TRUE
713	site	Bagnoles 2	Zug Riedmatt	Width (mm)	21.5	0.000164937	TRUE
714	site	Bagnoles 2	Zurich Parkhaus Opera	Width (mm)	22.5	0.00011927	TRUE
715	site	Bagnoles 2	Zug Sumpf	Width (mm)	1	8.56005e-06	TRUE
716	site	Isolino di Varese 1	Arbon Bleiche 3	Width (mm)	207.5	0.0405455	FALSE
717	site	Isolino di Varese 1	Draga	Width (mm)	393.5	0.00133481	FALSE
718	site	Isolino di Varese 1	Egolzwil 3	Width (mm)	298.5	0.759408	FALSE
719	site	Isolino di Varese 1	Bagnoles 1	Width (mm)	118.5	0.0181789	FALSE
720	site	Isolino di Varese 1	Bagnoles 2	Width (mm)	160.5	0.00302087	FALSE
721	site	Isolino di Varese 1	Isolino di Varese 2	Width (mm)	239.5	0.641577	FALSE
722	site	Isolino di Varese 1	Kleiner Hafner 5	Width (mm)	313	0.977091	FALSE
723	site	Isolino di Varese 1	KanSan 9	Width (mm)	284	0.559245	FALSE
724	site	Isolino di Varese 1	Zug Riedmatt	Width (mm)	248	0.202946	FALSE
725	site	Isolino di Varese 1	Zurich Parkhaus Opera	Width (mm)	263.5	0.143159	FALSE
726	site	Isolino di Varese 1	Zug Sumpf	Width (mm)	33.5	7.50421e-08	TRUE
727	site	Isolino di Varese 2	Arbon Bleiche 3	Width (mm)	167.5	0.00489386	FALSE
728	site	Isolino di Varese 2	Draga	Width (mm)	369	0.00803183	FALSE
729	site	Isolino di Varese 2	Egolzwil 3	Width (mm)	264	0.333708	FALSE
730	site	Isolino di Varese 2	Bagnoles 1	Width (mm)	118.5	0.0181948	FALSE
731	site	Isolino di Varese 2	Bagnoles 2	Width (mm)	153.5	0.00808794	FALSE
732	site	Isolino di Varese 2	Isolino di Varese 1	Width (mm)	201.5	0.641577	FALSE
733	site	Isolino di Varese 2	Kleiner Hafner 5	Width (mm)	266	0.353141	FALSE
734	site	Isolino di Varese 2	KanSan 9	Width (mm)	239	0.148368	FALSE
735	site	Isolino di Varese 2	Zug Riedmatt	Width (mm)	202.5	0.0320444	FALSE
736	site	Isolino di Varese 2	Zurich Parkhaus Opera	Width (mm)	220	0.0253576	FALSE
737	site	Isolino di Varese 2	Zug Sumpf	Width (mm)	27	3.73745e-08	TRUE
738	site	Kleiner Hafner 5	Arbon Bleiche 3	Width (mm)	260.5	0.00519568	FALSE
739	site	Kleiner Hafner 5	Draga	Width (mm)	602.5	2.51642e-05	TRUE
740	site	Kleiner Hafner 5	Egolzwil 3	Width (mm)	435	0.830213	FALSE
741	site	Kleiner Hafner 5	Bagnoles 1	Width (mm)	195	0.000517193	TRUE
742	site	Kleiner Hafner 5	Bagnoles 2	Width (mm)	240	0.000493257	TRUE
743	site	Kleiner Hafner 5	Isolino di Varese 1	Width (mm)	317	0.977091	FALSE
744	site	Kleiner Hafner 5	Isolino di Varese 2	Width (mm)	364	0.353141	FALSE
745	site	Kleiner Hafner 5	KanSan 9	Width (mm)	393	0.403394	FALSE
746	site	Kleiner Hafner 5	Zug Riedmatt	Width (mm)	323.5	0.062456	FALSE
747	site	Kleiner Hafner 5	Zurich Parkhaus Opera	Width (mm)	356	0.0565822	FALSE
748	site	Kleiner Hafner 5	Zug Sumpf	Width (mm)	30	5.55133e-10	TRUE
749	site	KanSan 9	Arbon Bleiche 3	Width (mm)	308	0.0364129	FALSE
750	site	KanSan 9	Draga	Width (mm)	629	2.94515e-06	TRUE
751	site	KanSan 9	Egolzwil 3	Width (mm)	488.5	0.574124	FALSE
752	site	KanSan 9	Bagnoles 1	Width (mm)	199.5	0.000265877	TRUE
753	site	KanSan 9	Bagnoles 2	Width (mm)	247	0.000200969	TRUE
754	site	KanSan 9	Isolino di Varese 1	Width (mm)	346	0.559245	FALSE
755	site	KanSan 9	Isolino di Varese 2	Width (mm)	391	0.148368	FALSE
756	site	KanSan 9	Kleiner Hafner 5	Width (mm)	507	0.403394	FALSE
757	site	KanSan 9	Zug Riedmatt	Width (mm)	375.5	0.273834	FALSE
758	site	KanSan 9	Zurich Parkhaus Opera	Width (mm)	414.5	0.270826	FALSE
759	site	KanSan 9	Zug Sumpf	Width (mm)	39.5	1.34198e-09	TRUE
760	site	Zug Riedmatt	Arbon Bleiche 3	Width (mm)	371.5	0.248769	FALSE
761	site	Zug Riedmatt	Draga	Width (mm)	646.5	6.39448e-07	TRUE
762	site	Zug Riedmatt	Egolzwil 3	Width (mm)	541.5	0.178447	FALSE
763	site	Zug Riedmatt	Bagnoles 1	Width (mm)	203	0.000155708	TRUE
764	site	Zug Riedmatt	Bagnoles 2	Width (mm)	248.5	0.000164937	TRUE
765	site	Zug Riedmatt	Isolino di Varese 1	Width (mm)	382	0.202946	FALSE
766	site	Zug Riedmatt	Isolino di Varese 2	Width (mm)	427.5	0.0320444	FALSE
767	site	Zug Riedmatt	Kleiner Hafner 5	Width (mm)	576.5	0.062456	FALSE
768	site	Zug Riedmatt	KanSan 9	Width (mm)	524.5	0.273834	FALSE
769	site	Zug Riedmatt	Zurich Parkhaus Opera	Width (mm)	473.5	0.772547	FALSE
770	site	Zug Riedmatt	Zug Sumpf	Width (mm)	54.5	5.21214e-09	TRUE
771	site	Zurich Parkhaus Opera	Arbon Bleiche 3	Width (mm)	424	0.331877	FALSE
772	site	Zurich Parkhaus Opera	Draga	Width (mm)	700	9.30953e-07	TRUE
773	site	Zurich Parkhaus Opera	Egolzwil 3	Width (mm)	610.5	0.113466	FALSE
774	site	Zurich Parkhaus Opera	Bagnoles 1	Width (mm)	219	0.000245739	TRUE
775	site	Zurich Parkhaus Opera	Bagnoles 2	Width (mm)	274.5	0.00011927	TRUE
776	site	Zurich Parkhaus Opera	Isolino di Varese 1	Width (mm)	429.5	0.143159	FALSE
777	site	Zurich Parkhaus Opera	Isolino di Varese 2	Width (mm)	473	0.0253576	FALSE
778	site	Zurich Parkhaus Opera	Kleiner Hafner 5	Width (mm)	634	0.0565822	FALSE
779	site	Zurich Parkhaus Opera	KanSan 9	Width (mm)	575.5	0.270826	FALSE
780	site	Zurich Parkhaus Opera	Zug Riedmatt	Width (mm)	516.5	0.772547	FALSE
781	site	Zurich Parkhaus Opera	Zug Sumpf	Width (mm)	77.5	9.51709e-09	TRUE
782	site	Zug Sumpf	Arbon Bleiche 3	Width (mm)	767.5	2.76902e-06	TRUE
783	site	Zug Sumpf	Draga	Width (mm)	717	5.43139e-10	TRUE
784	site	Zug Sumpf	Egolzwil 3	Width (mm)	862.5	1.11606e-09	TRUE
785	site	Zug Sumpf	Bagnoles 1	Width (mm)	210	5.06047e-05	TRUE
786	site	Zug Sumpf	Bagnoles 2	Width (mm)	269	8.56005e-06	TRUE
787	site	Zug Sumpf	Isolino di Varese 1	Width (mm)	596.5	7.50421e-08	TRUE
788	site	Zug Sumpf	Isolino di Varese 2	Width (mm)	603	3.73745e-08	TRUE
789	site	Zug Sumpf	Kleiner Hafner 5	Width (mm)	870	5.55133e-10	TRUE
790	site	Zug Sumpf	KanSan 9	Width (mm)	860.5	1.34198e-09	TRUE
791	site	Zug Sumpf	Zug Riedmatt	Width (mm)	845.5	5.21214e-09	TRUE
792	site	Zug Sumpf	Zurich Parkhaus Opera	Width (mm)	912.5	9.51709e-09	TRUE

## Sheet: Period
	contrast	x1	x2	Descriptor	W	p	signif
798	period	EN	MN1	Cell number	1739.5	0.252013	FALSE
795	period	LN	MN2	Cell number	2395.5	0.00358624	FALSE
802	period	MN1	EN	Cell number	2220.5	0.252013	FALSE
803	period	MN1	MN2	Cell number	1134	0.00229296	FALSE
805	period	MN2	LN	Cell number	1231.5	0.00358624	FALSE
807	period	MN2	MN1	Cell number	2298	0.00229296	FALSE
818	period	EN	MN1	Length (mm)	1421.5	0.00796072	FALSE
819	period	EN	MN2	Length (mm)	672.5	0.0665939	FALSE
822	period	MN1	EN	Length (mm)	2538.5	0.00796072	FALSE
823	period	MN1	MN2	Length (mm)	1617	0.606635	FALSE
826	period	MN2	EN	Length (mm)	1082.5	0.0665939	FALSE
827	period	MN2	MN1	Length (mm)	1815	0.606635	FALSE
837	period	EN	LN	PC1	1678	0.0600621	FALSE
838	period	EN	MN1	PC1	1737	0.248831	FALSE
839	period	EN	MN2	PC1	877	1	FALSE
840	period	EN	LB	PC1	676	0.995686	FALSE
849	period	LB	LN	PC1	1051	0.043069	FALSE
850	period	LB	EN	PC1	674	0.995686	FALSE
851	period	LB	MN1	PC1	1102	0.178873	FALSE
852	period	LB	MN2	PC1	570	0.860674	FALSE
833	period	LN	EN	PC1	2507	0.0600621	FALSE
834	period	LN	MN1	PC1	4495	0.253266	FALSE
835	period	LN	MN2	PC1	2225	0.0403741	FALSE
836	period	LN	LB	PC1	1739	0.043069	FALSE
841	period	MN1	LN	PC1	3689	0.253266	FALSE
842	period	MN1	EN	PC1	2223	0.248831	FALSE
843	period	MN1	MN2	PC1	1924	0.278143	FALSE
844	period	MN1	LB	PC1	1538	0.178873	FALSE
845	period	MN2	LN	PC1	1402	0.0403741	FALSE
846	period	MN2	EN	PC1	878	1	FALSE
847	period	MN2	MN1	PC1	1508	0.278143	FALSE
848	period	MN2	LB	PC1	600	0.860674	FALSE
857	period	EN	LN	PC2	2347	0.248649	FALSE
858	period	EN	MN1	PC2	2181	0.340354	FALSE
859	period	EN	MN2	PC2	1109	0.0382811	FALSE
860	period	EN	LB	PC2	677	0.987057	FALSE
869	period	LB	LN	PC2	1543	0.385011	FALSE
870	period	LB	EN	PC2	673	0.987057	FALSE
871	period	LB	MN1	PC2	1415	0.559189	FALSE
872	period	LB	MN2	PC2	732	0.0761762	FALSE
853	period	LN	EN	PC2	1838	0.248649	FALSE
854	period	LN	MN1	PC2	4024	0.848062	FALSE
855	period	LN	MN2	PC2	2116	0.132002	FALSE
856	period	LN	LB	PC2	1247	0.385011	FALSE
861	period	MN1	LN	PC2	4160	0.848062	FALSE
862	period	MN1	EN	PC2	1779	0.340354	FALSE
863	period	MN1	MN2	PC2	1992	0.149895	FALSE
864	period	MN1	LB	PC2	1225	0.559189	FALSE
865	period	MN2	LN	PC2	1511	0.132002	FALSE
866	period	MN2	EN	PC2	646	0.0382811	FALSE
867	period	MN2	MN1	PC2	1440	0.149895	FALSE
868	period	MN2	LB	PC2	438	0.0761762	FALSE
877	period	EN	LN	PC3	2144	0.816821	FALSE
878	period	EN	MN1	PC3	2013	0.877175	FALSE
879	period	EN	MN2	PC3	897	0.864687	FALSE
873	period	LN	EN	PC3	2041	0.816821	FALSE
874	period	LN	MN1	PC3	4076	0.964908	FALSE
875	period	LN	MN2	PC3	1797	0.936395	FALSE
881	period	MN1	LN	PC3	4108	0.964908	FALSE
882	period	MN1	EN	PC3	1947	0.877175	FALSE
883	period	MN1	MN2	PC3	1716	1	FALSE
885	period	MN2	LN	PC3	1830	0.936395	FALSE
886	period	MN2	EN	PC3	858	0.864687	FALSE
887	period	MN2	MN1	PC3	1716	1	FALSE
898	period	EN	MN1	Width (mm)	1429.5	0.008904	FALSE
899	period	EN	MN2	Width (mm)	683	0.0818238	FALSE
895	period	LN	MN2	Width (mm)	2469	0.00108641	FALSE
902	period	MN1	EN	Width (mm)	2530.5	0.008904	FALSE
903	period	MN1	MN2	Width (mm)	1724.5	0.966644	FALSE
905	period	MN2	LN	Width (mm)	1158	0.00108641	FALSE
906	period	MN2	EN	Width (mm)	1072	0.0818238	FALSE
907	period	MN2	MN1	Width (mm)	1707.5	0.966644	FALSE
797	period	EN	LN	Cell number	670	9.45441e-11	TRUE
799	period	EN	MN2	Cell number	470	0.000249058	TRUE
800	period	EN	LB	Cell number	77	9.36829e-11	TRUE
809	period	LB	LN	Cell number	2028	0.000185528	TRUE
810	period	LB	EN	Cell number	1273	9.36829e-11	TRUE
811	period	LB	MN1	Cell number	2395.5	2.77114e-11	TRUE
812	period	LB	MN2	Cell number	998.5	5.11776e-07	TRUE
793	period	LN	EN	Cell number	3515	9.45441e-11	TRUE
794	period	LN	MN1	Cell number	6394.5	5.71188e-11	TRUE
796	period	LN	LB	Cell number	762	0.000185528	TRUE
801	period	MN1	LN	Cell number	1789.5	5.71188e-11	TRUE
804	period	MN1	LB	Cell number	244.5	2.77114e-11	TRUE
806	period	MN2	EN	Cell number	1285	0.000249058	TRUE
808	period	MN2	LB	Cell number	171.5	5.11776e-07	TRUE
817	period	EN	LN	Length (mm)	904	6.81087e-08	TRUE
820	period	EN	LB	Length (mm)	65.5	4.49978e-11	TRUE
829	period	LB	LN	Length (mm)	2395.5	3.86589e-09	TRUE
830	period	LB	EN	Length (mm)	1284.5	4.49978e-11	TRUE
831	period	LB	MN1	Length (mm)	2481.5	7.17817e-13	TRUE
832	period	LB	MN2	Length (mm)	1091.5	9.01985e-10	TRUE
813	period	LN	EN	Length (mm)	3281	6.81087e-08	TRUE
814	period	LN	MN1	Length (mm)	5838	7.24266e-07	TRUE
815	period	LN	MN2	Length (mm)	2523.5	0.000401643	TRUE
816	period	LN	LB	Length (mm)	394.5	3.86589e-09	TRUE
821	period	MN1	LN	Length (mm)	2346	7.24266e-07	TRUE
824	period	MN1	LB	Length (mm)	158.5	7.17817e-13	TRUE
825	period	MN2	LN	Length (mm)	1103.5	0.000401643	TRUE
828	period	MN2	LB	Length (mm)	78.5	9.01985e-10	TRUE
880	period	EN	LB	PC3	1019	0.000203308	TRUE
889	period	LB	LN	PC3	685	2.93318e-05	TRUE
890	period	LB	EN	PC3	331	0.000203308	TRUE
891	period	LB	MN1	PC3	658	4.34506e-05	TRUE
892	period	LB	MN2	PC3	306	0.00074864	TRUE
876	period	LN	LB	PC3	2105	2.93318e-05	TRUE
884	period	MN1	LB	PC3	1982	4.34506e-05	TRUE
888	period	MN2	LB	PC3	864	0.00074864	TRUE
897	period	EN	LN	Width (mm)	946	1.93589e-07	TRUE
900	period	EN	LB	Width (mm)	36.5	5.19256e-12	TRUE
909	period	LB	LN	Width (mm)	2525.5	2.82258e-11	TRUE
910	period	LB	EN	Width (mm)	1313.5	5.19256e-12	TRUE
911	period	LB	MN1	Width (mm)	2545.5	3.68886e-14	TRUE
912	period	LB	MN2	Width (mm)	1129.5	4.53611e-11	TRUE
893	period	LN	EN	Width (mm)	3239	1.93589e-07	TRUE
894	period	LN	MN1	Width (mm)	5595.5	1.98673e-05	TRUE
896	period	LN	LB	Width (mm)	264.5	2.82258e-11	TRUE
901	period	MN1	LN	Width (mm)	2588.5	1.98673e-05	TRUE
904	period	MN1	LB	Width (mm)	94.5	3.68886e-14	TRUE
908	period	MN2	LB	Width (mm)	40.5	4.53611e-11	TRUE

## Sheet: Region
	contrast	x1	x2	Descriptor	W	p	signif
916	region	Mediterranean	S_Alps	Cell number	840	1	FALSE
915	region	Mediterranean	N_Alps	Cell number	1825	9.07568e-09	TRUE
921	region	Mediterranean	N_Alps	Length (mm)	707	5.97362e-17	TRUE
922	region	Mediterranean	S_Alps	Length (mm)	318.5	1.3409e-06	TRUE
927	region	Mediterranean	N_Alps	PC1	3899	0.395934	FALSE
928	region	Mediterranean	S_Alps	PC1	954	0.292381	FALSE
933	region	Mediterranean	N_Alps	PC2	4501	0.57117	FALSE
934	region	Mediterranean	S_Alps	PC2	885	0.679741	FALSE
939	region	Mediterranean	N_Alps	PC3	5039	0.0667711	FALSE
940	region	Mediterranean	S_Alps	PC3	920	0.460816	FALSE
945	region	Mediterranean	N_Alps	Width (mm)	770	2.07998e-16	TRUE
946	region	Mediterranean	S_Alps	Width (mm)	366.5	1.14192e-05	TRUE
913	region	N_Alps	Mediterranean	Cell number	6695	9.07568e-09	TRUE
914	region	N_Alps	S_Alps	Cell number	7043.5	3.70388e-09	TRUE
920	region	N_Alps	S_Alps	Length (mm)	5891	0.00117496	FALSE
919	region	N_Alps	Mediterranean	Length (mm)	7813	5.97362e-17	TRUE
925	region	N_Alps	Mediterranean	PC1	4621	0.395934	FALSE
926	region	N_Alps	S_Alps	PC1	5391	0.0357106	FALSE
931	region	N_Alps	Mediterranean	PC2	4019	0.57117	FALSE
932	region	N_Alps	S_Alps	PC2	4388	0.846626	FALSE
937	region	N_Alps	Mediterranean	PC3	3481	0.0667711	FALSE
938	region	N_Alps	S_Alps	PC3	4101	0.395112	FALSE
943	region	N_Alps	Mediterranean	Width (mm)	7750	2.07998e-16	TRUE
944	region	N_Alps	S_Alps	Width (mm)	5912	0.000991303	TRUE
918	region	S_Alps	Mediterranean	Cell number	840	1	FALSE
917	region	S_Alps	N_Alps	Cell number	1902.5	3.70388e-09	TRUE
923	region	S_Alps	N_Alps	Length (mm)	3055	0.00117496	FALSE
924	region	S_Alps	Mediterranean	Length (mm)	1361.5	1.3409e-06	TRUE
929	region	S_Alps	N_Alps	PC1	3555	0.0357106	FALSE
930	region	S_Alps	Mediterranean	PC1	726	0.292381	FALSE
935	region	S_Alps	N_Alps	PC2	4558	0.846626	FALSE
936	region	S_Alps	Mediterranean	PC2	795	0.679741	FALSE
941	region	S_Alps	N_Alps	PC3	4845	0.395112	FALSE
942	region	S_Alps	Mediterranean	PC3	760	0.460816	FALSE
947	region	S_Alps	N_Alps	Width (mm)	3034	0.000991303	TRUE
948	region	S_Alps	Mediterranean	Width (mm)	1313.5	1.14192e-05	TRUE
